# Supplementary material for: A novel approach for the analysis of single-cell RNA sequencing identifies TMEM14B as a novel poor prognostic marker in hepatocellular carcinoma
Source: Sci Rep. 2023 Jun 28;13:10508. doi: 10.1038/s41598-023-36650-y (PMC10307879; doi:10.1038/s41598-023-36650-y)
Supplement: Supplementary file 2 — Supplementary Table S1. [file 41598_2023_36650_MOESM2_ESM.xlsx]

## Sheet: Table S1
cell type
hepatocyte	ALB
endothelial cell	CD34
stem cell	EPCAM
stromal cell	NGFR(CD271)
B cell	MS4A1
T cell	GNLY	CD3E
NK cell	KLRD1
monocyte	CD14	CD68	FCGR3A
macrophage	CD68
CD4 T	GNLY
CD8 T	CD8A
