# Supplementary material for: A novel approach for the analysis of single-cell RNA sequencing identifies TMEM14B as a novel poor prognostic marker in hepatocellular carcinoma
Source: Sci Rep. 2023 Jun 28;13:10508. doi: 10.1038/s41598-023-36650-y (PMC10307879; doi:10.1038/s41598-023-36650-y)
Supplement: Supplementary file 3 — Supplementary Table S2. [file 41598_2023_36650_MOESM3_ESM.xlsx]

## Sheet: Table S2
	p_val	avg_log2FC	pct.1	pct.2	p_val_adj
ENO1	0	1.867	0.951	0.539	0
HSPG2	0	-1.39724	0.079	0.329	0
STMN1	0	1.23849	0.738	0.275	0
FCN3	0	-3.87242	0.085	0.581	0
TINAGL1	0	-1.09118	0.054	0.289	0
FAM167B	0	-1.56697	0.029	0.281	0
MRPS15	0	0.787118	0.778	0.324	0
ATP6V0B	0	0.915817	0.881	0.498	0
PRDX1	0	1.09561	0.977	0.795	0
AKR1A1	0	0.673677	0.823	0.423	0
DIO1	0	0.799327	0.569	0.128	0
ADGRL4	0	-1.2789	0.023	0.266	0
FMO5	0	0.788333	0.692	0.283	0
PSMD4	0	0.863319	0.799	0.356	0
CKS1B	0	0.757099	0.648	0.209	0
FDPS	0	1.18777	0.813	0.322	0
CCT3	0	0.87326	0.758	0.286	0
MRPL24	0	0.579817	0.685	0.253	0
FCGR2B	0	-1.73162	0.03	0.333	0
MPC2	0	1.27606	0.941	0.532	0
SNRPE	0	0.814413	0.85	0.471	0
EPHX1	0	1.88291	0.951	0.561	0
AGT	0	1.49685	0.956	0.533	0
SCCPDH	0	0.728448	0.766	0.332	0
RPS7	0	0.733085	0.995	0.951	0
BOLA3	0	0.57594	0.658	0.222	0
IGKC	0	-4.45356	0.624	0.887	0
DBI	0	1.52439	0.965	0.727	0
CXCR4	0	-1.6964	0.345	0.649	0
ATP5G3	0	0.69605	0.942	0.693	0
SDPR	0	-2.23611	0.073	0.409	0
NBEAL1	0	-1.24654	0.753	0.827	0
IDH1	0	0.861142	0.834	0.372	0
RAMP1	0	1.35394	0.735	0.167	0
EMC3	0	0.645951	0.715	0.27	0
STAB1	0	-1.78655	0.042	0.315	0
SPCS1	0	0.791355	0.908	0.618	0
TKT	0	1.87868	0.787	0.211	0
DNASE1L3	0	-3.43016	0.105	0.547	0
ACOX2	0	0.95028	0.537	0.131	0
FAM162A	0	0.73518	0.78	0.366	0
RBP1	0	-1.39922	0.128	0.415	0
BCHE	0	0.927858	0.718	0.232	0
PSMD2	0	0.559539	0.604	0.185	0
AHSG	0	1.73539	0.792	0.535	0
LDB2	0	-1.39509	0.031	0.305	0
UGDH	0	1.32888	0.802	0.236	0
OCIAD2	0	0.687089	0.817	0.39	0
UGT2B4	0	1.0628	0.786	0.345	0
PLAC8	0	-1.45072	0.047	0.345	0
NDUFS6	0	0.74642	0.902	0.602	0
CCT5	0	0.802944	0.66	0.219	0
CMBL	0	0.563355	0.644	0.207	0
LIFR	0	-1.7356	0.033	0.327	0
C9	0	-1.52539	0.079	0.331	0
F2R	0	-1.19477	0.036	0.287	0
CRHBP	0	-3.20792	0.034	0.457	0
BHMT2	0	0.600747	0.576	0.156	0
MEF2C	0	-1.0568	0.032	0.258	0
HINT1	0	0.822379	0.983	0.872	0
VDAC1	0	1.01466	0.868	0.434	0
LMAN2	0	1.05844	0.891	0.479	0
NHP2	0	0.821378	0.772	0.351	0
SQSTM1	0	1.94129	0.851	0.552	0
TUBB2A	0	0.698144	0.583	0.12	0
TMEM14B	0	0.891007	0.838	0.376	0
UBD	0	1.04715	0.675	0.201	0
HLA-E	0	-2.07085	0.697	0.78	0
TUBB	0	1.42938	0.866	0.443	0
HLA-B	0	-1.30638	0.942	0.955	0
APOM	0	1.39779	0.837	0.418	0
PFDN6	0	0.64109	0.688	0.238	0
CUTA	0	1.08416	0.935	0.652	0
UQCC2	0	0.690457	0.779	0.337	0
SNRPC	0	0.740361	0.754	0.309	0
MEA1	0	0.59262	0.685	0.248	0
DNPH1	0	1.00775	0.773	0.348	0
TMEM14A	0	1.20112	0.813	0.284	0
GSTA1	0	0.974159	0.918	0.482	0
CD24	0	0.545706	0.62	0.153	0
ACAT2	0	0.735863	0.626	0.153	0
POLD2	0	0.615925	0.614	0.165	0
RAMP3	0	-1.73122	0.049	0.344	0
STEAP1	0	0.724449	0.519	0.048	0
TFPI2	0	-1.68018	0.027	0.281	0
GNG11	0	-2.22956	0.11	0.428	0
ATP5J2	0	0.978721	0.96	0.696	0
AKR1B10	0	2.23937	0.741	0.096	0
AC090498.1	0	-1.35618	0.775	0.848	0
RARRES2	0	1.32505	0.981	0.594	0
TMEM176B	0	1.17634	0.955	0.525	0
TMEM176A	0	0.837195	0.946	0.521	0
SAT1	0	-1.42714	0.865	0.926	0
CFP	0	-1.11081	0.04	0.28	0
EBP	0	1.28619	0.836	0.354	0
SLC25A5	0	1.12118	0.929	0.601	0
LAGE3	0	0.569029	0.638	0.2	0
ASPH	0	0.787276	0.682	0.18	0
GGH	0	2.44477	0.846	0.347	0
COPS5	0	0.546703	0.586	0.167	0
TPD52	0	0.675547	0.677	0.208	0
SDC2	0	1.29927	0.778	0.332	0
RPL30	0	1.04701	0.986	0.952	0
COX6C	0	0.841526	0.978	0.873	0
POLR2K	0	0.724289	0.834	0.461	0
MRPL13	0	0.722517	0.719	0.283	0
TATDN1	0	0.619234	0.587	0.172	0
NDUFB9	0	0.986924	0.899	0.643	0
SQLE	0	0.879511	0.593	0.073	0
PUF60	0	0.843394	0.744	0.289	0
GPAA1	0	0.650614	0.636	0.208	0
CYC1	0	0.952976	0.737	0.396	0
PPP1R16A	0	1.36575	0.782	0.253	0
RPL8	0	1.15999	0.993	0.966	0
IL33	0	-1.46433	0.031	0.303	0
ALDH1A1	0	1.28075	0.887	0.526	0
TXN	0	1.18157	0.966	0.752	0
PTGR1	0	1.0885	0.841	0.413	0
ENG	0	-1.80432	0.057	0.349	0
FCN2	0	-2.80178	0.032	0.396	0
IFITM2	0	-1.19516	0.7	0.827	0
IFITM1	0	-1.33196	0.061	0.375	0
TALDO1	0	0.817522	0.78	0.376	0
IGF2	0	-0.966948	0.026	0.264	0
LYVE1	0	-1.52762	0.02	0.324	0
MDK	0	1.46601	0.721	0.228	0
MS4A6A	0	-2.43384	0.187	0.536	0
CTTN	0	1.61574	0.688	0.242	0
AKR1C2	0	3.23963	0.911	0.198	0
AKR1C1	0	1.79371	0.906	0.436	0
AKR1C3	0	2.21285	0.925	0.35	0
MRC1	0	-1.49072	0.041	0.368	0
SRGN	0	-2.41396	0.467	0.822	0
PCBD1	0	0.843939	0.865	0.476	0
OIT3	0	-1.87594	0.017	0.334	0
SCD	0	1.6219	0.751	0.191	0
CYP17A1	0	1.36109	0.593	0.01	0
BNIP3	0	0.889751	0.803	0.416	0
PRAP1	0	0.835037	0.891	0.506	0
GAPDH	0	1.45189	0.995	0.936	0
CD4	0	-1.54379	0.061	0.343	0
TPI1	0	1.06016	0.953	0.733	0
SLC2A3	0	-1.40029	0.076	0.366	0
CLEC1B	0	-2.60502	0.025	0.408	0
APOLD1	0	-1.95995	0.065	0.32	0
ARHGDIB	0	-1.32597	0.271	0.545	0
MGST1	0	0.857187	0.98	0.571	0
TMEM106C	0	0.677727	0.609	0.182	0
KRT8	0	0.390141	0.905	0.461	0
KRT18	0	0.617175	0.947	0.505	0
PA2G4	0	0.781127	0.757	0.33	0
RP11-81H14.2	0	0.654751	0.395	0.025	0
PTPRB	0	-1.24939	0.021	0.278	0
NTN4	0	-1.13271	0.038	0.291	0
TXNRD1	0	0.636344	0.511	0.112	0
ERP29	0	0.72307	0.886	0.543	0
PEBP1	0	0.868911	0.963	0.715	0
RPLP0	0	0.870959	0.989	0.886	0
COX6A1	0	0.59327	0.966	0.812	0
FLT1	0	-1.30974	0.034	0.281	0
TPT1	0	-1.34437	0.968	0.993	0
C14orf1	0	0.761534	0.667	0.206	0
SERPINA1	0	1.15179	0.998	0.809	0
IGHG4	0	-4.28206	0.224	0.526	0
IGHA1	0	-3.89988	0.201	0.66	0
IGHG1	0	-3.87021	0.239	0.592	0
IGHG3	0	-4.42301	0.288	0.673	0
IGHM	0	-2.37651	0.037	0.273	0
B2M	0	-1.50066	0.996	1	0
FAM96A	0	0.738108	0.797	0.349	0
PPIB	0	1.13917	0.943	0.739	0
RPLP1	0	0.637642	0.999	0.995	0
NUPR1	0	1.2126	0.918	0.702	0
CES1	0	1.77657	0.938	0.474	0
MT2A	0	-2.98533	0.855	0.955	0
MT1M	0	-2.59142	0.159	0.475	0
MT1F	0	-3.05777	0.162	0.474	0
MT1H	0	-3.27587	0.037	0.328	0
CETP	0	-1.35389	0.04	0.295	0
OSGIN1	0	1.04127	0.576	0.113	0
CYBA	0	-1.8096	0.382	0.698	0
RPL26	0	-0.975553	0.969	0.989	0
TMEM97	0	1.15043	0.757	0.143	0
ALDOC	0	0.599869	0.516	0.071	0
CCL14	0	-2.28842	0.03	0.367	0
CCL15	0	0.961534	0.631	0.121	0
CISD3	0	0.811247	0.839	0.428	0
PSMB3	0	1.0109	0.914	0.566	0
MIEN1	0	0.739713	0.756	0.306	0
TUBG1	0	0.540552	0.437	0.048	0
VPS25	0	0.584045	0.627	0.184	0
COA3	0	0.875235	0.845	0.429	0
SLC25A39	0	0.76065	0.711	0.221	0
ATP5G1	0	1.23417	0.916	0.531	0
PHB	0	1.20889	0.811	0.332	0
NME1	0	1.50995	0.799	0.243	0
SLC9A3R1	0	0.972136	0.696	0.228	0
MRPS7	0	0.667106	0.708	0.251	0
GALK1	0	1.10944	0.759	0.23	0
SOCS3	0	-2.4872	0.082	0.422	0
MRPL12	0	0.843225	0.733	0.323	0
P4HB	0	1.0743	0.913	0.646	0
ANAPC11	0	1.08611	0.91	0.6	0
STRA13	0	1.38692	0.809	0.268	0
SEC11C	0	0.711463	0.807	0.405	0
NAA20	0	0.721505	0.745	0.261	0
EIF6	0	0.767461	0.821	0.421	0
CLEC4G	0	-2.83264	0.038	0.421	0
JUNB	0	-2.41263	0.532	0.728	0
LSM4	0	1.04344	0.783	0.284	0
COPE	0	0.870748	0.892	0.525	0
HAMP	0	-3.59535	0.009	0.443	0
COX6B1	0	0.646468	0.974	0.824	0
LGALS4	0	1.50999	0.896	0.319	0
ECH1	0	0.748312	0.914	0.585	0
MRPS12	0	0.59577	0.676	0.229	0
ZFP36	0	-1.98817	0.666	0.829	0
PCAT19	0	-1.83779	0.059	0.362	0
FTL	0	1.61736	1	0.999	0
BID	0	0.609215	0.658	0.2	0
SERPIND1	0	1.14159	0.794	0.335	0
SOD1	0	0.731801	0.972	0.84	0
CBR1	0	1.8278	0.828	0.312	0
MT-ATP6	0	-0.897601	0.954	0.993	0
MT-ND3	0	-0.891242	0.923	0.963	0
MT-ND4L	0	-1.22933	0.762	0.835	0
CLEC4M	0	-1.98691	0.018	0.323	0
IGLC2	0	-4.03752	0.267	0.61	0
GAGE1	0	1.22392	0.422	0.004	0
UBE2V2	8.13e-307	0.593279	0.653	0.227	2e-302
ADH5	4.44e-306	0.667396	0.74	0.34	1.09e-301
PSMB2	6.95e-306	0.769503	0.794	0.409	1.71e-301
GRINA	1.02e-304	0.719673	0.718	0.329	2.5e-300
SLC35B1	1.08e-304	0.51415	0.584	0.169	2.65e-300
HSPD1	1.35e-302	0.733218	0.927	0.645	3.34e-298
TIMP2	1.73e-302	-1.31398	0.085	0.326	4.27e-298
ALDH7A1	6.97e-302	0.569337	0.63	0.215	1.72e-297
PGD	2.95e-301	0.636234	0.491	0.105	7.27e-297
TPM1	1.55e-300	0.66046	0.71	0.264	3.82e-296
MMAB	1.79e-300	0.587127	0.626	0.209	4.42e-296
METTL7B	5.33e-300	0.612428	0.545	0.149	1.31e-295
CCL4	9.73e-300	-1.49663	0.438	0.651	2.4e-295
MAF	5.38e-299	-1.48378	0.172	0.439	1.32e-294
AKR1C4	6.38e-299	0.922731	0.716	0.322	1.57e-294
MID1IP1	8.43e-299	0.712808	0.478	0.093	2.08e-294
RPN2	5.28e-298	0.733295	0.776	0.397	1.3e-293
APOA2	1.33e-297	1.28188	0.958	0.801	3.28e-293
CCDC167	2.1e-297	0.571243	0.7	0.277	5.17e-293
GPS1	7.49e-297	0.501789	0.573	0.164	1.84e-292
TMEM14C	8.15e-296	0.595111	0.82	0.437	2.01e-291
HMGCS1	2.21e-295	0.66025	0.61	0.191	5.44e-291
PSMB5	2.55e-295	0.591266	0.803	0.402	6.28e-291
ECI2	3.9e-295	0.673518	0.774	0.378	9.6e-291
CCT6A	2.8e-293	0.64177	0.684	0.266	6.89e-289
MRPL37	3.03e-293	0.638197	0.647	0.246	7.47e-289
NPDC1	3.77e-291	-1.07267	0.055	0.272	9.28e-287
LSM10	5.64e-289	0.460713	0.56	0.151	1.39e-284
MDH1	2.39e-288	0.611736	0.781	0.382	5.89e-284
F10	1.05e-287	0.697345	0.68	0.27	2.59e-283
AHCY	1.06e-287	0.523864	0.629	0.221	2.61e-283
PARK7	2.11e-287	0.592956	0.908	0.659	5.18e-283
MT1E	2.14e-287	-2.09004	0.444	0.672	5.26e-283
MTDH	6.58e-285	0.927323	0.788	0.468	1.62e-280
LRRC59	4.12e-284	0.589089	0.606	0.207	1.01e-279
SLC9A3R2	5.5e-284	-1.28298	0.246	0.508	1.35e-279
MDH2	1.55e-283	0.587045	0.803	0.432	3.81e-279
MRPS23	1.76e-283	0.492803	0.526	0.133	4.34e-279
CCDC124	1.83e-283	0.594411	0.657	0.252	4.5e-279
MRPS33	3.34e-283	0.532744	0.731	0.307	8.22e-279
G6PD	3.84e-283	0.708948	0.424	0.06	9.45e-279
ALDH1L1	1.12e-282	1.07982	0.55	0.194	2.76e-278
HSPA9	1.23e-282	0.583011	0.775	0.364	3.02e-278
PSMC4	1.54e-282	0.485767	0.667	0.236	3.79e-278
RPS29	3.39e-282	-0.580742	0.992	0.992	8.35e-278
APOE	8.08e-282	1.99624	0.844	0.784	1.99e-277
DDOST	9.52e-282	0.545131	0.686	0.27	2.34e-277
PCYT2	1.01e-281	0.555283	0.54	0.161	2.48e-277
ETS1	1.22e-281	-0.950276	0.051	0.258	3.01e-277
TMED9	3.07e-280	0.632461	0.831	0.457	7.56e-276
HSPB11	7.94e-280	0.627791	0.679	0.264	1.95e-275
TCF4	1.12e-278	-1.08566	0.054	0.263	2.76e-274
UQCRC1	2.35e-278	0.579557	0.779	0.398	5.78e-274
PSMA5	5.07e-278	0.532334	0.714	0.302	1.25e-273
TSTA3	8.67e-278	0.531332	0.653	0.234	2.13e-273
MSMO1	9e-278	0.703646	0.623	0.23	2.22e-273
BABAM1	2.26e-277	0.492	0.6	0.196	5.56e-273
MRPL14	4.06e-277	0.606637	0.744	0.354	9.99e-273
GMFG	9.53e-277	-1.38844	0.166	0.42	2.35e-272
ALG3	1.21e-276	0.511133	0.555	0.165	2.98e-272
ITIH2	1.55e-276	0.856148	0.823	0.413	3.83e-272
TEX264	2.94e-276	0.472473	0.643	0.231	7.24e-272
ATP5B	3.94e-276	0.655111	0.919	0.654	9.71e-272
MRPL36	6.23e-276	0.541219	0.645	0.242	1.53e-271
PIR	8.15e-276	0.43868	0.419	0.065	2.01e-271
CSNK2B	1.31e-275	0.591446	0.811	0.428	3.22e-271
UQCRH	1.34e-275	0.744716	0.94	0.717	3.29e-271
MT1G	8.29e-275	-4.91226	0.354	0.578	2.04e-270
TFF2	9.56e-275	1.63667	0.332	0.008	2.35e-270
METTL23	6.32e-274	0.439252	0.53	0.137	1.56e-269
C8orf33	1.9e-273	0.451678	0.517	0.13	4.67e-269
MRPS18B	2.56e-273	0.517693	0.681	0.276	6.3e-269
ARSE	4.93e-273	0.457658	0.524	0.137	1.21e-268
TAF9	5.92e-273	0.522098	0.599	0.203	1.46e-268
POLDIP2	6.22e-273	0.55248	0.591	0.208	1.53e-268
MRPS16	7e-273	0.509839	0.701	0.287	1.72e-268
MAD2L2	2.7e-272	0.472822	0.523	0.137	6.64e-268
ID1	3.41e-272	-1.57273	0.153	0.404	8.4e-268
GPRC5C	6.13e-272	0.528467	0.627	0.222	1.51e-267
IGFBP7	1.09e-271	-2.27206	0.244	0.498	2.69e-267
VTN	1.27e-271	0.952913	0.974	0.684	3.12e-267
TMEM38B	1.73e-271	0.448231	0.5	0.119	4.26e-267
UQCR10	2.51e-271	0.618796	0.948	0.714	6.18e-267
GCAT	2.67e-271	0.447226	0.489	0.115	6.57e-267
EIF3H	2.81e-271	0.908053	0.775	0.456	6.93e-267
SSR1	3.38e-269	0.563466	0.772	0.367	8.32e-265
RPS5	4.23e-268	0.630948	0.986	0.928	1.04e-263
KLF2	3.98e-267	-1.32853	0.082	0.305	9.79e-263
ERGIC3	2.13e-266	0.614997	0.813	0.447	5.24e-262
NPM1	3.93e-266	1.08125	0.933	0.72	9.68e-262
ZCRB1	1.38e-265	0.509664	0.658	0.252	3.4e-261
MRPL55	2.15e-265	0.577583	0.78	0.387	5.3e-261
CLDN5	2.53e-265	-1.24027	0.062	0.275	6.24e-261
MIR4458HG	2.87e-265	0.588673	0.685	0.285	7.06e-261
GAGE2A	9.03e-265	1.40256	0.308	0	2.22e-260
NQO2	1.96e-264	0.51951	0.664	0.257	4.81e-260
CD63	2.57e-264	0.839224	0.982	0.856	6.34e-260
NUDT5	2.68e-264	0.487974	0.672	0.27	6.6e-260
ENY2	2.86e-264	0.665421	0.856	0.573	7.03e-260
CDK4	2.98e-264	0.533228	0.559	0.167	7.33e-260
ATP5H	3.01e-264	0.63795	0.887	0.599	7.41e-260
LACTB2	3.2e-264	0.512898	0.561	0.176	7.88e-260
PIGT	1.24e-263	0.490049	0.617	0.211	3.05e-259
RAN	1.34e-263	0.691079	0.853	0.516	3.3e-259
COMMD4	2.44e-263	0.437035	0.596	0.19	6.01e-259
AK4	2.79e-263	0.555618	0.555	0.181	6.87e-259
TSC22D3	1.23e-262	-1.29667	0.531	0.706	3.03e-258
IFI27	1.81e-262	-1.92987	0.431	0.647	4.46e-258
APOH	6.2e-262	0.85124	0.972	0.623	1.53e-257
IGLC3	6.58e-262	-3.63369	0.093	0.334	1.62e-257
SLC50A1	1.11e-261	0.406209	0.511	0.129	2.72e-257
AP1S1	7.67e-261	0.465571	0.637	0.228	1.89e-256
MRPL27	2.01e-260	0.517496	0.754	0.356	4.95e-256
NDUFA6	2.03e-260	0.580941	0.873	0.534	4.99e-256
TIMP1	2.54e-260	-2.16337	0.543	0.745	6.25e-256
SNRPB	5.07e-260	0.690066	0.778	0.404	1.25e-255
NARS	8.27e-260	0.473092	0.64	0.228	2.04e-255
PLOD1	1.11e-259	0.461704	0.557	0.171	2.73e-255
ZSCAN31	1.23e-259	0.363559	0.363	0.036	3.03e-255
PSMC5	3.59e-259	0.537723	0.705	0.312	8.83e-255
DTYMK	1.57e-258	0.425788	0.449	0.088	3.87e-254
EBNA1BP2	1.7e-258	0.446614	0.578	0.187	4.18e-254
LDHA	6.49e-258	0.944165	0.929	0.659	1.6e-253
COASY	1.82e-257	0.380541	0.523	0.14	4.48e-253
UPB1	3.94e-257	0.455604	0.554	0.168	9.71e-253
SARS	4.28e-257	0.533533	0.687	0.286	1.05e-252
SNRPD2	8.85e-257	0.641597	0.904	0.617	2.18e-252
RPS20	1.41e-256	0.579135	0.993	0.963	3.47e-252
C2	1.61e-256	0.686227	0.8	0.403	3.96e-252
BAAT	2.38e-256	0.766954	0.778	0.407	5.86e-252
GSTP1	2.84e-256	-1.21476	0.249	0.513	6.99e-252
TOM1L1	4.26e-256	0.375608	0.469	0.105	1.05e-251
GPX2	3.06e-255	1.42359	0.646	0.325	7.54e-251
EXOSC4	4.18e-255	0.439062	0.559	0.179	1.03e-250
HULC	4.41e-255	1.33283	0.7	0.353	1.09e-250
SNF8	5.08e-255	0.550203	0.603	0.222	1.25e-250
BTG1	9.07e-255	-1.26095	0.773	0.807	2.23e-250
LRPAP1	2.64e-254	0.526731	0.744	0.349	6.5e-250
MAGEA3	3.18e-254	0.649994	0.328	0.019	7.82e-250
TMCO1	3.26e-254	0.59681	0.84	0.487	8.03e-250
GALE	6.11e-254	0.425293	0.533	0.156	1.5e-249
JCHAIN	7.23e-254	-3.3335	0.116	0.349	1.78e-249
COTL1	4.45e-252	-1.3788	0.139	0.376	1.1e-247
PPIC	6.69e-251	0.508881	0.619	0.226	1.65e-246
FAM136A	7.23e-251	0.403545	0.508	0.136	1.78e-246
HMGN2	2.47e-250	1.01877	0.868	0.551	6.09e-246
MLX	5.78e-250	0.355825	0.489	0.12	1.42e-245
FASN	6.23e-250	0.514071	0.422	0.083	1.53e-245
PSMC2	9.04e-250	0.461107	0.608	0.213	2.23e-245
SERPINF1	9.38e-250	0.689516	0.799	0.38	2.31e-245
CYP27A1	2.35e-249	0.852456	0.682	0.364	5.77e-245
DHCR7	3.34e-249	0.390966	0.474	0.114	8.23e-245
STOML2	3.67e-249	0.542484	0.664	0.282	9.05e-245
QPRT	3.93e-249	0.524746	0.687	0.288	9.68e-245
TRAPPC3	5.22e-249	0.449161	0.604	0.215	1.28e-244
RGS14	5.83e-249	0.4457	0.452	0.105	1.44e-244
DCAF13	5.88e-249	0.457396	0.48	0.115	1.45e-244
DDT	1.28e-248	0.615244	0.928	0.675	3.16e-244
CTSA	1.41e-248	0.558222	0.784	0.39	3.48e-244
CCT8	2.68e-248	0.525146	0.69	0.291	6.61e-244
IGFBP2	3.02e-248	0.84988	0.44	0.109	7.44e-244
GIMAP4	4.94e-248	-0.961919	0.064	0.266	1.22e-243
SPON2	5.23e-248	0.916537	0.558	0.211	1.29e-243
RTCB	9.41e-248	0.367464	0.519	0.142	2.32e-243
PAFAH1B3	3.6e-247	0.462199	0.454	0.103	8.85e-243
PDZD11	5.08e-247	0.384255	0.5	0.13	1.25e-242
C8orf59	1.21e-246	0.681094	0.732	0.376	2.98e-242
MED8	1.21e-246	0.387654	0.484	0.122	2.98e-242
TMEM9	2.03e-246	0.392673	0.539	0.159	4.99e-242
DDX49	1.12e-245	0.39074	0.434	0.091	2.76e-241
NKG7	3.92e-245	-1.16164	0.157	0.394	9.66e-241
PSMD3	2.63e-244	0.514249	0.516	0.159	6.47e-240
CSTA	5.14e-244	0.742309	0.42	0.086	1.26e-239
C20orf24	7.53e-244	0.729231	0.685	0.35	1.85e-239
GAGE13	3.5e-243	0.612893	0.287	0	8.62e-239
DUSP1	4.32e-243	-1.18919	0.785	0.887	1.06e-238
COPS6	8.97e-243	0.471395	0.73	0.329	2.21e-238
APOA1BP	9.95e-243	0.457436	0.666	0.271	2.45e-238
RDH11	1.8e-242	0.430957	0.554	0.175	4.42e-238
UROD	2.75e-242	0.482145	0.64	0.251	6.76e-238
ATIC	1.09e-241	0.36962	0.419	0.081	2.69e-237
VPS28	2.9e-241	0.586182	0.817	0.502	7.14e-237
MINA	3.28e-241	0.353041	0.364	0.045	8.07e-237
PMVK	4.69e-241	0.460071	0.648	0.267	1.15e-236
TMSB4X	5.17e-241	-1.03499	0.987	0.992	1.27e-236
ARPC1A	5.84e-241	0.564311	0.676	0.282	1.44e-236
SLC22A18	5.42e-240	0.52787	0.543	0.186	1.34e-235
MRPL34	1.07e-239	0.491341	0.714	0.33	2.65e-235
SCARB1	2.85e-239	0.511819	0.556	0.186	7.02e-235
DHRS7	5.26e-239	0.656909	0.733	0.365	1.3e-234
CCL16	6.61e-239	0.777901	0.591	0.236	1.63e-234
GTF3A	1.46e-238	0.516118	0.645	0.27	3.6e-234
GYPC	3.17e-238	-1.2258	0.179	0.41	7.8e-234
SDHC	3.28e-238	0.558311	0.81	0.435	8.09e-234
MAGEA1	4.49e-238	0.676044	0.294	0.008	1.11e-233
LSM2	3.93e-237	0.418712	0.605	0.216	9.67e-233
TCEA1	4.08e-237	0.533141	0.738	0.339	1.01e-232
COA4	1.75e-236	0.44121	0.624	0.243	4.3e-232
EGFL7	3.22e-236	-1.2199	0.101	0.319	7.92e-232
RPSA	6.72e-236	0.612265	0.952	0.82	1.65e-231
ORMDL2	4.66e-235	0.391299	0.639	0.241	1.15e-230
HACD3	9.83e-235	0.50148	0.682	0.297	2.42e-230
AUP1	1.44e-234	0.441508	0.722	0.335	3.54e-230
APEX1	1.62e-234	0.436416	0.626	0.235	3.99e-230
SRPRB	2.62e-234	0.380224	0.586	0.202	6.44e-230
GSTA2	1.24e-233	0.711843	0.541	0.183	3.04e-229
TOMM22	1.3e-233	0.460363	0.704	0.308	3.21e-229
PYCARD	1.58e-233	0.469027	0.487	0.133	3.89e-229
ECE2	3.25e-233	0.335586	0.388	0.065	7.99e-229
ITPA	4.27e-233	0.363407	0.521	0.154	1.05e-228
DDX1	7.87e-233	0.470532	0.588	0.211	1.94e-228
TF	1.7e-232	0.622345	0.929	0.523	4.18e-228
NAA10	3.26e-232	0.401818	0.616	0.231	8.04e-228
DLC1	1.07e-231	-1.04732	0.082	0.286	2.62e-227
PDHA1	2.36e-231	0.383043	0.582	0.202	5.81e-227
POLR2J	3.48e-231	0.521452	0.768	0.383	8.58e-227
ICT1	3.8e-231	0.357178	0.446	0.104	9.35e-227
ALKBH2	7.12e-231	0.31279	0.399	0.073	1.75e-226
PSMD8	1.65e-230	0.476897	0.786	0.408	4.07e-226
PGK1	1.73e-230	0.828041	0.814	0.482	4.25e-226
COPRS	1.96e-230	0.537043	0.587	0.237	4.81e-226
TMEM199	2.19e-230	0.319552	0.432	0.093	5.4e-226
GLYCTK	2.65e-230	0.507411	0.624	0.254	6.52e-226
PFN2	6.97e-230	0.372436	0.378	0.058	1.72e-225
RPL27	2.49e-229	0.778628	0.976	0.927	6.13e-225
PGM1	9.58e-229	0.440157	0.648	0.259	2.36e-224
SUB1	1.39e-228	0.705814	0.957	0.756	3.41e-224
VBP1	2.47e-228	0.530287	0.569	0.2	6.08e-224
LSM5	3.24e-228	0.619042	0.769	0.4	7.98e-224
GRN	5.3e-228	0.535124	0.834	0.494	1.3e-223
RPL19	5.34e-228	0.763902	0.993	0.982	1.31e-223
YIF1A	7.74e-228	0.50631	0.692	0.333	1.91e-223
IMPDH2	9.18e-228	0.507771	0.5	0.149	2.26e-223
CYHR1	1.16e-227	0.334031	0.468	0.121	2.85e-223
COX7B2	2.57e-227	0.436181	0.319	0.027	6.33e-223
CNPY2	3.19e-227	0.497823	0.774	0.404	7.86e-223
LCAT	4.03e-227	-0.667271	0.098	0.309	9.91e-223
COX11	4.07e-227	0.350257	0.548	0.173	1e-222
NABP2	6.18e-227	0.337208	0.399	0.075	1.52e-222
IFT20	6.71e-227	0.344531	0.568	0.185	1.65e-222
HACL1	1.44e-224	0.381235	0.417	0.092	3.53e-220
RAB5C	1.64e-224	0.452865	0.77	0.377	4.05e-220
COMMD3	2.64e-224	0.464775	0.6	0.218	6.51e-220
RPS28	1.91e-223	-0.568292	0.991	0.994	4.7e-219
ASPSCR1	3.08e-223	0.382088	0.459	0.123	7.58e-219
GSS	8.41e-223	0.328293	0.429	0.095	2.07e-218
TIMM17B	8.69e-223	0.360024	0.606	0.224	2.14e-218
AC098973.2	1.28e-222	0.36771	0.295	0.017	3.16e-218
RUVBL2	2.25e-222	0.370327	0.522	0.161	5.54e-218
HTATIP2	3.46e-222	0.457495	0.63	0.255	8.52e-218
C20orf27	5.96e-222	0.30866	0.418	0.088	1.47e-217
C19orf48	1.01e-221	0.390265	0.374	0.061	2.49e-217
GGCT	1.6e-221	0.424961	0.556	0.19	3.93e-217
ARL4D	2.05e-221	0.394708	0.448	0.112	5.05e-217
CLPTM1	2.05e-221	0.361705	0.581	0.205	5.05e-217
PARP1	2.42e-221	0.397029	0.546	0.184	5.96e-217
WBSCR22	7.31e-221	0.391437	0.596	0.217	1.8e-216
YBX3	7.54e-221	-1.20282	0.101	0.308	1.86e-216
CCT2	1.64e-220	0.446617	0.624	0.25	4.03e-216
NNMT	1.91e-220	-2.16497	0.261	0.477	4.7e-216
NUDC	2.57e-220	0.523213	0.856	0.521	6.33e-216
PDIA6	9.45e-220	0.67553	0.897	0.637	2.33e-215
POLR2H	3.6e-219	0.395665	0.551	0.194	8.86e-215
DDAH2	3.82e-219	0.444929	0.621	0.244	9.4e-215
SPARC	4.17e-219	-2.00711	0.182	0.397	1.03e-214
CISD2	4.4e-219	0.479495	0.722	0.346	1.08e-214
GSTM3	6.8e-219	0.415506	0.46	0.118	1.68e-214
PSMD14	7.36e-219	0.425244	0.614	0.241	1.81e-214
SMIM20	9.65e-219	0.360039	0.5	0.153	2.38e-214
ANAPC5	1.2e-218	0.372432	0.568	0.195	2.95e-214
HEXA	1.52e-218	0.356327	0.612	0.227	3.75e-214
PON2	2.16e-218	0.473096	0.729	0.34	5.33e-214
ADSL	4.31e-218	0.300235	0.457	0.118	1.06e-213
HMGB3	5.34e-218	0.588132	0.53	0.179	1.31e-213
APEH	9.89e-218	0.351497	0.485	0.142	2.43e-213
MRPL3	1.42e-217	0.397261	0.52	0.167	3.51e-213
MAGEC2	1.42e-217	0.452525	0.273	0.006	3.51e-213
SPINK1	1.51e-217	0.71518	0.539	0.18	3.71e-213
F5	1.84e-217	0.472826	0.591	0.223	4.53e-213
ILF2	3.03e-217	0.483067	0.628	0.251	7.46e-213
BIRC5	3.34e-216	0.609163	0.293	0.017	8.23e-212
CCT7	6.58e-216	0.406277	0.67	0.287	1.62e-211
SLC2A2	6.77e-216	0.731151	0.734	0.402	1.67e-211
DNAJC8	8.29e-216	0.409332	0.721	0.32	2.04e-211
SPP1	1.21e-215	0.777642	0.476	0.14	2.99e-211
TIMM8A	1.25e-215	0.406617	0.431	0.11	3.09e-211
ECHDC1	2.09e-215	0.35871	0.541	0.176	5.14e-211
BAG2	3.21e-215	0.323063	0.374	0.067	7.9e-211
SLC25A10	2.67e-214	0.3891	0.411	0.098	6.58e-210
AIFM1	4.12e-214	0.367712	0.484	0.142	1.01e-209
ZNHIT3	5.92e-214	0.264148	0.479	0.129	1.46e-209
MRPL15	6.83e-214	0.402198	0.546	0.195	1.68e-209
SLC35B2	8.96e-214	0.253716	0.389	0.074	2.21e-209
CHD1L	1.36e-213	0.300083	0.39	0.076	3.35e-209
NELFE	1.37e-213	0.375372	0.578	0.21	3.38e-209
GSTA4	1.56e-213	0.383453	0.457	0.122	3.83e-209
JAGN1	1.88e-213	0.354335	0.562	0.199	4.63e-209
IDI1	2.85e-213	0.664708	0.693	0.322	7.03e-209
TUBA1B	4.36e-213	1.01365	0.849	0.529	1.07e-208
ECHDC3	1.07e-212	0.34555	0.443	0.115	2.63e-208
ALDH3A1	3.8e-212	0.973411	0.26	0.002	9.37e-208
HSP90AB1	5.61e-212	0.626487	0.96	0.796	1.38e-207
HSD17B11	1.1e-211	0.534708	0.834	0.503	2.71e-207
ERI3	2.43e-211	0.322531	0.482	0.14	5.98e-207
TRIM16L	5.25e-211	0.323555	0.274	0.01	1.29e-206
NSFL1C	7.68e-211	0.3256	0.526	0.17	1.89e-206
IFRD2	1.22e-210	0.342326	0.433	0.112	3e-206
PDCD5	3.93e-210	0.453607	0.731	0.353	9.67e-206
MCM7	7.03e-210	0.461693	0.381	0.077	1.73e-205
GLMP	7.28e-210	0.403517	0.588	0.228	1.79e-205
ERAL1	7.92e-210	0.267544	0.396	0.079	1.95e-205
CDC123	1.09e-209	0.377863	0.499	0.153	2.67e-205
CCDC34	1.69e-209	0.355537	0.371	0.07	4.15e-205
MRPL42	1.74e-209	0.389206	0.594	0.224	4.28e-205
NSMCE2	1.97e-209	0.313208	0.423	0.099	4.86e-205
MTFR1	2.19e-209	0.292021	0.399	0.086	5.4e-205
TMEM147	2.96e-209	0.431782	0.713	0.346	7.29e-205
SLC39A1	3.45e-209	0.340754	0.545	0.18	8.49e-205
SF3B4	1.01e-208	0.345646	0.436	0.11	2.48e-204
CLN3	1.15e-208	0.351853	0.52	0.168	2.83e-204
GNL3	1.39e-208	0.364834	0.486	0.147	3.42e-204
ARMC1	1.67e-208	0.291136	0.424	0.102	4.11e-204
SLC25A33	5.05e-208	0.55106	0.463	0.145	1.24e-203
F8	5.57e-208	-1.02967	0.07	0.254	1.37e-203
AATF	6.74e-208	0.292716	0.422	0.098	1.66e-203
PPA1	8.07e-208	0.475907	0.753	0.376	1.99e-203
NPM3	9.97e-208	0.283825	0.387	0.075	2.45e-203
ZNF706	2.29e-207	0.465461	0.712	0.352	5.64e-203
HLTF	2.33e-207	0.297942	0.361	0.061	5.75e-203
ATP5A1	2.48e-207	0.517151	0.844	0.535	6.11e-203
TMEM101	2.87e-207	0.302905	0.421	0.099	7.05e-203
LINC01485	3.86e-207	0.539827	0.563	0.22	9.5e-203
SELM	4.05e-207	0.587568	0.67	0.312	9.98e-203
MRPS18A	4.63e-207	0.300339	0.538	0.178	1.14e-202
SHARPIN	5.1e-207	0.337109	0.497	0.155	1.26e-202
ATP6V1C1	8.35e-207	0.352345	0.468	0.137	2.06e-202
MTCH2	4.69e-206	0.474123	0.722	0.356	1.15e-201
DUSP23	1.24e-205	0.552135	0.684	0.36	3.06e-201
GPAM	1.41e-205	0.465604	0.438	0.122	3.46e-201
BCAP31	6.91e-205	0.469319	0.835	0.518	1.7e-200
PSMD11	7.14e-205	0.346143	0.614	0.245	1.76e-200
DPY30	9.82e-205	0.41072	0.718	0.333	2.42e-200
SOX4	1.38e-204	0.412974	0.557	0.191	3.39e-200
SDHAF3	1.4e-204	0.332075	0.457	0.126	3.45e-200
GTF3C6	1.69e-204	0.466758	0.68	0.315	4.16e-200
NOP16	1.75e-204	0.311296	0.391	0.083	4.31e-200
TMED2	2.51e-204	0.600308	0.903	0.627	6.18e-200
IFITM3	1.55e-203	-0.612548	0.981	0.959	3.82e-199
PAICS	1.91e-203	0.395743	0.492	0.16	4.71e-199
PTTG1	2.25e-203	0.704221	0.363	0.07	5.54e-199
WDR45B	3.46e-203	0.310821	0.531	0.174	8.52e-199
IL17RB	4.09e-203	0.357962	0.297	0.028	1.01e-198
MRPS35	5.06e-203	0.486992	0.556	0.216	1.25e-198
HAX1	6.55e-203	0.401492	0.657	0.291	1.61e-198
MRPL45	1.24e-202	0.290041	0.409	0.093	3.05e-198
POP7	1.27e-202	0.337912	0.504	0.162	3.14e-198
PTGES3	1.67e-202	0.597678	0.903	0.627	4.1e-198
TSTD1	2.58e-202	0.400995	0.75	0.362	6.35e-198
FTH1	3.06e-202	0.736176	0.974	0.971	7.52e-198
GPATCH4	3.07e-202	0.28383	0.388	0.082	7.57e-198
SEC13	5.46e-202	0.307366	0.565	0.204	1.34e-197
MINCR	7.37e-202	0.317213	0.329	0.046	1.81e-197
FDFT1	7.72e-202	0.438	0.496	0.159	1.9e-197
RPF2	1.04e-201	0.367554	0.534	0.188	2.56e-197
RMDN1	1.06e-201	0.287977	0.442	0.117	2.61e-197
SNAI2	1.18e-201	0.309007	0.299	0.028	2.91e-197
COX7A2	1.62e-201	0.488172	0.971	0.853	3.98e-197
ANGPTL3	1.75e-201	0.586571	0.804	0.417	4.31e-197
MRPS10	2.03e-201	0.314702	0.529	0.177	5.01e-197
HMGN1	2.34e-201	0.642464	0.79	0.463	5.77e-197
CDKN1A	3.77e-201	-1.44165	0.32	0.518	9.29e-197
CLU	4.42e-201	0.811306	0.983	0.694	1.09e-196
CYB5A	5.53e-201	0.48574	0.959	0.707	1.36e-196
MAOA	2.53e-200	0.330305	0.569	0.211	6.22e-196
SARAF	3.33e-200	-0.956261	0.68	0.721	8.19e-196
GPX4	3.86e-200	0.476463	0.948	0.778	9.5e-196
ZFAND1	5.13e-200	0.350387	0.485	0.151	1.26e-195
SMUG1	5.25e-200	0.302243	0.429	0.111	1.29e-195
CHI3L1	7.04e-200	1.33312	0.263	0.012	1.73e-195
MT1X	7.61e-200	-1.77507	0.628	0.74	1.87e-195
FASTK	1.16e-199	0.290965	0.512	0.165	2.86e-195
HSPE1	2.58e-199	0.571292	0.969	0.808	6.35e-195
CYSTM1	5.25e-199	0.61181	0.774	0.441	1.29e-194
NOC2L	6.39e-199	0.295356	0.446	0.122	1.57e-194
LAMTOR5	6.51e-199	0.504729	0.866	0.556	1.6e-194
FAM104A	9.51e-199	0.268983	0.366	0.069	2.34e-194
SCRN2	1.33e-198	0.307806	0.486	0.149	3.27e-194
FKBP8	1.55e-198	0.463004	0.767	0.404	3.82e-194
GPN3	2.75e-198	0.308844	0.471	0.14	6.78e-194
FAM103A1	3.44e-198	0.277988	0.515	0.167	8.47e-194
HMGA1	4.21e-198	0.442936	0.431	0.12	1.04e-193
HSD17B10	5.59e-198	0.42824	0.802	0.459	1.38e-193
TUFM	9.93e-198	0.502171	0.791	0.472	2.45e-193
CXCL16	1e-197	-1.23583	0.202	0.408	2.47e-193
MRPS28	1.83e-197	0.323818	0.581	0.219	4.51e-193
DRAP1	1.98e-197	0.402207	0.74	0.367	4.87e-193
CCL5	2.47e-197	-1.27113	0.174	0.386	6.07e-193
PRKDC	2.53e-197	0.28213	0.454	0.126	6.24e-193
YBEY	3.5e-197	0.303854	0.495	0.156	8.61e-193
MRTO4	3.69e-197	0.284896	0.362	0.069	9.08e-193
RAB13	4.26e-197	0.420617	0.757	0.39	1.05e-192
FADS2	6.51e-197	0.29078	0.275	0.019	1.6e-192
NSDHL	6.54e-197	0.302727	0.349	0.062	1.61e-192
PEX2	1.12e-196	0.294554	0.469	0.139	2.75e-192
RPL7	1.39e-196	0.867995	0.991	0.979	3.42e-192
CDKN2A	1.6e-196	0.352783	0.333	0.055	3.93e-192
UTP18	1.62e-196	0.257429	0.38	0.078	4e-192
SNRPD1	1.75e-196	0.515238	0.722	0.367	4.3e-192
TOMM40	3.05e-196	0.360308	0.431	0.12	7.5e-192
ACTL6A	3.29e-196	0.303864	0.391	0.087	8.1e-192
MAGEA6	3.3e-196	0.487215	0.271	0.018	8.13e-192
PHGDH	3.62e-196	0.480904	0.555	0.213	8.92e-192
EIF3D	5.02e-196	0.376074	0.655	0.284	1.23e-191
CDKN3	5.21e-196	0.541725	0.293	0.03	1.28e-191
TMEM99	5.81e-196	0.298858	0.396	0.09	1.43e-191
EEF1E1	7.3e-196	0.263275	0.432	0.113	1.8e-191
NDUFAF2	8.78e-196	0.351144	0.52	0.181	2.16e-191
BOP1	2.62e-195	0.443866	0.329	0.055	6.45e-191
POP5	3.51e-195	0.266605	0.5	0.159	8.63e-191
KLHDC3	3.7e-195	0.283492	0.474	0.143	9.11e-191
PRPSAP1	7.2e-195	0.331709	0.439	0.126	1.77e-190
JUND	9.23e-195	-1.4776	0.655	0.715	2.27e-190
RPL34	1.3e-194	-0.621902	0.992	0.996	3.21e-190
RBCK1	1.6e-194	0.355425	0.612	0.249	3.95e-190
TMEM161A	1.78e-194	0.256992	0.397	0.093	4.37e-190
EMC4	1.84e-194	0.3212	0.639	0.269	4.53e-190
GJB1	1.97e-194	0.454651	0.659	0.31	4.85e-190
MCL1	2.4e-194	-1.19578	0.632	0.689	5.9e-190
HN1	4.55e-194	0.655612	0.596	0.275	1.12e-189
PCCB	4.96e-194	0.30895	0.521	0.178	1.22e-189
DCTPP1	1.36e-193	0.341012	0.429	0.117	3.34e-189
MTX1	1.61e-193	0.319117	0.528	0.187	3.96e-189
AK2	2.03e-193	0.39157	0.657	0.299	4.99e-189
KNG1	2.8e-193	0.727222	0.816	0.492	6.9e-189
SHMT2	3.73e-193	0.413014	0.594	0.241	9.18e-189
PYCR1	8.32e-193	0.35634	0.27	0.018	2.05e-188
CMSS1	1.15e-192	0.368858	0.486	0.161	2.82e-188
POLR2E	1.47e-192	0.374867	0.71	0.346	3.63e-188
KDELR1	3.56e-192	0.44927	0.713	0.358	8.77e-188
EGR1	4.47e-192	-1.80748	0.478	0.632	1.1e-187
YIF1B	4.59e-192	0.284535	0.514	0.172	1.13e-187
MRPL40	6.06e-192	0.353743	0.695	0.329	1.49e-187
CD14	7.55e-192	-1.56946	0.469	0.626	1.86e-187
ATP5F1	1.05e-191	0.443922	0.787	0.438	2.59e-187
CPQ	1.63e-191	0.314662	0.55	0.203	4e-187
KRT10	6.41e-191	0.565859	0.689	0.374	1.58e-186
RNF7	7.27e-191	0.359278	0.693	0.326	1.79e-186
PRPF31	8.47e-191	0.267266	0.5	0.163	2.09e-186
TOP1MT	1.23e-190	0.25237	0.304	0.038	3.02e-186
PGAM1	1.35e-190	0.423964	0.749	0.388	3.32e-186
PDZK1IP1	1.51e-190	0.480046	0.398	0.094	3.71e-186
TSPAN8	2.6e-190	0.659726	0.612	0.277	6.4e-186
HMGCL	3.81e-190	0.348729	0.658	0.291	9.38e-186
KDELR3	1.41e-189	0.263059	0.321	0.048	3.47e-185
GPC3	2.04e-189	0.969689	0.416	0.115	5.02e-185
RAD51C	2.12e-189	0.262224	0.369	0.076	5.22e-185
RFC4	2.31e-189	0.32615	0.288	0.03	5.68e-185
TMEM98	2.71e-189	0.315841	0.38	0.088	6.67e-185
PDIA4	4.13e-189	0.545766	0.826	0.495	1.02e-184
GUSB	4.71e-189	0.505252	0.607	0.269	1.16e-184
TBRG4	9.23e-189	0.252157	0.386	0.088	2.27e-184
APOB	1.1e-188	0.650792	0.828	0.452	2.71e-184
FGG	1.79e-188	0.48909	0.976	0.597	4.4e-184
COA6	5.19e-188	0.340726	0.534	0.195	1.28e-183
NEK6	6.28e-188	0.30095	0.387	0.094	1.55e-183
PDZK1	6.84e-188	0.320385	0.484	0.158	1.68e-183
GC	7.15e-188	0.773405	0.961	0.615	1.76e-183
TXNL4A	7.94e-188	0.351265	0.57	0.232	1.95e-183
RAC3	6.89e-187	0.323645	0.27	0.023	1.7e-182
DDC	7.06e-187	0.27114	0.325	0.052	1.74e-182
GADD45B	9.19e-187	-1.09376	0.57	0.666	2.26e-182
MPST	1.26e-186	0.519051	0.807	0.486	3.1e-182
APP	1.82e-186	-1.57037	0.486	0.591	4.49e-182
OXLD1	2.7e-186	0.334208	0.386	0.093	6.66e-182
OLA1	3.04e-186	0.384809	0.52	0.189	7.48e-182
SNRPD3	3.95e-186	0.404273	0.765	0.4	9.73e-182
CBX1	6.85e-186	0.291896	0.367	0.078	1.69e-181
METTL5	7.88e-186	0.317266	0.528	0.188	1.94e-181
SYBU	1.93e-185	0.360513	0.39	0.103	4.74e-181
ALAS1	2.39e-185	0.359459	0.518	0.192	5.9e-181
C1orf43	2.85e-185	0.405915	0.727	0.372	7.01e-181
NDUFAF6	3.53e-185	0.262039	0.396	0.099	8.68e-181
SMARCE1	4.62e-185	0.293434	0.587	0.225	1.14e-180
PSMG4	4.75e-185	0.298581	0.457	0.143	1.17e-180
NOP10	5.47e-185	0.419468	0.882	0.602	1.35e-180
KHK	6.86e-185	0.622758	0.72	0.363	1.69e-180
AQP9	8.14e-185	0.558425	0.512	0.213	2.01e-180
ANXA2	1.39e-184	0.416116	0.837	0.491	3.43e-180
KPNA2	1.43e-184	0.52484	0.437	0.129	3.51e-180
NEU1	1.98e-184	0.296756	0.579	0.224	4.88e-180
PSMD1	2.45e-184	0.28813	0.501	0.169	6.03e-180
NAPRT	2.99e-184	0.480722	0.59	0.274	7.37e-180
PIH1D1	4.01e-184	0.291601	0.522	0.186	9.87e-180
DNAJB11	7.84e-184	0.475209	0.743	0.403	1.93e-179
DAP3	9.51e-184	0.295664	0.516	0.185	2.34e-179
H2AFZ	1.29e-183	0.834391	0.838	0.55	3.19e-179
DKC1	1.29e-183	0.308378	0.402	0.104	3.19e-179
YARS	1.55e-183	0.257396	0.347	0.069	3.81e-179
PSMG3	2.01e-183	0.260335	0.455	0.137	4.96e-179
TRIM16	2.31e-183	0.296969	0.262	0.019	5.69e-179
STX10	2.96e-183	0.291652	0.423	0.12	7.28e-179
DCAF4L2	5.3e-183	0.335782	0.272	0.027	1.3e-178
TIMMDC1	6.8e-183	0.268794	0.501	0.169	1.67e-178
EEF1D	1.4e-182	0.616097	0.96	0.886	3.46e-178
CENPW	1.58e-182	0.415155	0.306	0.045	3.88e-178
OTUD6B-AS1	2.28e-182	0.304552	0.568	0.222	5.61e-178
PPCS	3.16e-182	0.346628	0.655	0.297	7.78e-178
C17orf58	4.81e-182	0.270418	0.3	0.042	1.18e-177
NINJ2	6.55e-182	0.251383	0.285	0.031	1.61e-177
GTPBP4	9.54e-182	0.308674	0.392	0.096	2.35e-177
CCDC47	6.06e-181	0.319705	0.626	0.275	1.49e-176
PRR34-AS1	8.22e-181	0.265292	0.337	0.063	2.02e-176
UFD1L	1.09e-180	0.311015	0.568	0.22	2.68e-176
FGGY	1.4e-180	0.38459	0.68	0.318	3.44e-176
KIAA0101	1.4e-180	0.480281	0.299	0.041	3.44e-176
IGSF8	3.61e-180	0.275884	0.405	0.11	8.89e-176
KXD1	3.75e-180	0.318179	0.487	0.169	9.24e-176
RPL26L1	4.43e-180	0.321439	0.61	0.266	1.09e-175
PRKAG1	4.52e-180	0.251881	0.414	0.11	1.11e-175
RP11-108M9.4	4.68e-180	0.35408	0.557	0.222	1.15e-175
TSFM	6.52e-180	0.257574	0.42	0.117	1.6e-175
C12orf10	9.56e-180	0.264042	0.469	0.149	2.35e-175
NUDT1	1.16e-179	0.278991	0.31	0.049	2.85e-175
DLD	2.2e-179	0.357858	0.56	0.219	5.42e-175
GCHFR	2.58e-179	0.368391	0.742	0.352	6.36e-175
LYPLA1	2.71e-179	0.336257	0.655	0.303	6.68e-175
MRPL51	4.14e-179	0.475816	0.822	0.512	1.02e-174
UGT2B15	1.16e-178	0.64162	0.67	0.334	2.85e-174
IDH3B	1.43e-178	0.291812	0.575	0.229	3.51e-174
CYP4F11	2.28e-178	0.369074	0.41	0.121	5.62e-174
ANP32A	2.68e-178	0.288139	0.594	0.24	6.59e-174
ACP1	3.33e-178	0.460297	0.682	0.33	8.2e-174
NDUFA10	4.11e-178	0.353582	0.692	0.33	1.01e-173
U2SURP	5.23e-178	0.274091	0.578	0.225	1.29e-173
POR	5.99e-178	0.440309	0.74	0.394	1.47e-173
AAMP	7.24e-178	0.288735	0.584	0.237	1.78e-173
PDHB	1.49e-177	0.262141	0.568	0.221	3.67e-173
BPHL	2.51e-177	0.338433	0.507	0.183	6.18e-173
NMT1	4.22e-177	0.308863	0.57	0.233	1.04e-172
TIMM50	1.27e-176	0.250846	0.441	0.132	3.13e-172
DDX39A	2.35e-176	0.278946	0.46	0.144	5.79e-172
SUPT4H1	4.33e-176	0.356811	0.725	0.372	1.07e-171
HIGD2A	4.88e-176	0.442466	0.81	0.493	1.2e-171
MRPL9	7.32e-176	0.251878	0.466	0.149	1.8e-171
ATRAID	1.14e-175	0.433316	0.713	0.351	2.8e-171
XRCC6	1.22e-175	0.359952	0.686	0.324	3.01e-171
HM13	1.59e-175	0.319052	0.642	0.291	3.92e-171
MRPL19	4.89e-175	0.263539	0.531	0.194	1.2e-170
NT5C3B	7.11e-175	0.25371	0.397	0.108	1.75e-170
ARPC1B	3.17e-174	0.472586	0.742	0.389	7.81e-170
TSPAN7	3.31e-174	-1.54028	0.145	0.331	8.16e-170
IER3IP1	3.55e-174	0.39102	0.749	0.389	8.73e-170
FH	3.85e-174	0.32099	0.55	0.218	9.49e-170
HEXB	7.03e-174	0.48581	0.646	0.334	1.73e-169
TP53I3	1.05e-173	0.365198	0.372	0.092	2.6e-169
UQCRB	1.14e-173	0.659409	0.96	0.894	2.81e-169
RP11-798K3.2	1.18e-173	0.357665	0.4	0.114	2.91e-169
SLC25A18	1.23e-173	0.337273	0.379	0.102	3.03e-169
TMCC1	1.5e-173	0.286299	0.319	0.057	3.7e-169
RGS1	2.08e-173	-1.06287	0.277	0.469	5.11e-169
RNASEH2A	2.26e-173	0.292646	0.308	0.05	5.57e-169
CDK5RAP3	3.23e-173	0.287283	0.515	0.185	7.96e-169
RPL31	4.21e-173	-0.482384	0.963	0.98	1.04e-168
MAGOH	4.67e-173	0.364725	0.628	0.277	1.15e-168
PSMA7	5.58e-173	0.488409	0.922	0.738	1.37e-168
GSTK1	6.16e-173	0.444699	0.879	0.597	1.52e-168
DDRGK1	7.05e-173	0.368316	0.667	0.33	1.74e-168
CP	1.42e-172	0.858069	0.774	0.403	3.5e-168
CHCHD2	1.49e-172	0.43317	0.956	0.827	3.67e-168
PTDSS1	1.51e-172	0.257997	0.395	0.105	3.71e-168
PHPT1	2.29e-172	0.671166	0.784	0.515	5.65e-168
PRR13	2.66e-172	0.425758	0.743	0.385	6.55e-168
CRLS1	2.98e-172	0.374449	0.6	0.275	7.35e-168
C12orf45	3.38e-172	0.259337	0.382	0.098	8.31e-168
PSMF1	5.62e-172	0.307803	0.6	0.256	1.38e-167
DUSP5	6.88e-172	-1.10555	0.109	0.291	1.69e-167
FCGRT	8.05e-172	-1.04838	0.773	0.792	1.98e-167
AK6	1.4e-171	0.267953	0.562	0.22	3.46e-167
RER1	2.08e-171	0.3934	0.715	0.383	5.11e-167
A2M	2.18e-171	-1.25208	0.613	0.659	5.36e-167
NR1H4	2.39e-171	0.308013	0.486	0.17	5.88e-167
SDF2L1	2.92e-171	0.699807	0.701	0.395	7.2e-167
DPM3	6.94e-171	0.402325	0.69	0.357	1.71e-166
AMBP	7.26e-171	0.508237	0.988	0.722	1.79e-166
AP3S1	9.4e-171	0.375236	0.703	0.351	2.31e-166
MFSD3	1.14e-170	0.326003	0.355	0.087	2.81e-166
PSMA4	1.17e-170	0.473265	0.86	0.556	2.88e-166
PSMG1	1.43e-170	0.252652	0.428	0.129	3.53e-166
PPA2	1.44e-170	0.412518	0.564	0.235	3.55e-166
SSBP1	1.93e-170	0.470251	0.78	0.447	4.75e-166
RPA3	3.47e-170	0.452232	0.674	0.339	8.55e-166
PFN1	3.86e-170	-0.700776	0.873	0.876	9.49e-166
FN1	4.02e-170	0.543038	0.847	0.443	9.89e-166
TRIM55	6.11e-170	0.255628	0.267	0.031	1.5e-165
ATP5C1	8.7e-170	0.541598	0.882	0.599	2.14e-165
EMC7	1.14e-169	0.295255	0.637	0.288	2.79e-165
HNF4A	2.03e-169	0.397869	0.537	0.215	4.99e-165
DCPS	3.53e-169	0.254619	0.458	0.152	8.68e-165
MTTP	1.02e-168	0.35161	0.534	0.215	2.52e-164
NOP56	1.58e-168	0.263694	0.478	0.163	3.89e-164
PSMD12	2.8e-168	0.2567	0.543	0.209	6.89e-164
SHFM1	3.58e-168	0.575563	0.921	0.692	8.82e-164
PRELID3B	4.2e-168	0.261889	0.44	0.138	1.03e-163
HSD3B7	4.78e-168	0.369395	0.414	0.127	1.18e-163
NDUFA12	4.93e-168	0.429777	0.782	0.448	1.21e-163
AKAP12	5.21e-168	-2.36345	0.237	0.419	1.28e-163
IAH1	9.52e-168	0.290369	0.538	0.207	2.34e-163
PLPP3	1.33e-167	-2.06579	0.329	0.491	3.28e-163
ALDH3A2	1.33e-167	0.417486	0.556	0.243	3.28e-163
MT-ND4	1.38e-167	-0.571242	0.974	0.995	3.4e-163
RAB2A	2.69e-167	0.438102	0.801	0.49	6.62e-163
GATM	3.38e-167	0.622505	0.83	0.505	8.33e-163
MEAF6	5.64e-167	0.298993	0.64	0.282	1.39e-162
RRS1	7.24e-167	0.275748	0.283	0.041	1.78e-162
SLC25A3	9.71e-167	0.451094	0.888	0.627	2.39e-162
OS9	1.05e-166	0.424442	0.725	0.381	2.59e-162
TK1	1.15e-166	0.320713	0.265	0.029	2.84e-162
MRPL18	2.21e-166	0.32432	0.666	0.314	5.45e-162
RPL17	4.11e-166	-0.654868	0.933	0.931	1.01e-161
FAM213A	5.19e-166	0.362604	0.743	0.381	1.28e-161
MALSU1	6.45e-166	0.275586	0.526	0.203	1.59e-161
TMEM208	9.24e-166	0.344446	0.688	0.342	2.27e-161
DERL1	1.31e-165	0.297902	0.609	0.27	3.21e-161
PHYH	4.57e-165	0.415593	0.762	0.416	1.13e-160
SERBP1	5.77e-165	0.541723	0.824	0.54	1.42e-160
ADI1	6.01e-165	0.473325	0.857	0.599	1.48e-160
NIT2	8.23e-165	0.286944	0.602	0.267	2.03e-160
BRIX1	2.95e-164	0.303678	0.408	0.119	7.25e-160
FUNDC2	3.31e-164	0.592723	0.545	0.229	8.16e-160
TIMM13	6.17e-164	0.394168	0.814	0.494	1.52e-159
CSRP2	8.77e-164	0.264989	0.394	0.113	2.16e-159
SNX17	1.21e-163	0.311389	0.571	0.236	2.98e-159
MAGED1	2.62e-163	0.274185	0.483	0.172	6.45e-159
CACYBP	2.72e-163	0.407577	0.671	0.327	6.69e-159
EMC2	2.86e-163	0.275844	0.526	0.2	7.04e-159
RUVBL1	5.87e-163	0.25198	0.358	0.088	1.45e-158
YIPF3	7.71e-163	0.307979	0.671	0.311	1.9e-158
KLF4	8.79e-163	-1.7037	0.197	0.382	2.16e-158
PRELID1	1.51e-162	0.578976	0.696	0.431	3.71e-158
TCEA3	1.53e-162	0.322929	0.594	0.268	3.77e-158
SMIM4	1.54e-162	0.278504	0.62	0.272	3.79e-158
TFG	1.83e-162	0.290856	0.652	0.296	4.51e-158
SSR3	2.49e-162	0.419554	0.812	0.508	6.14e-158
MRPL47	2.69e-162	0.307636	0.598	0.259	6.61e-158
GABARAP	2.94e-162	-0.738645	0.713	0.746	7.25e-158
CHPT1	3.14e-162	0.365979	0.616	0.288	7.73e-158
MRPS26	5.47e-162	0.358235	0.583	0.272	1.35e-157
PNKD	6.95e-162	0.35666	0.744	0.397	1.71e-157
ATPIF1	3.64e-161	0.43521	0.931	0.713	8.95e-157
RARS	5.43e-161	0.252579	0.456	0.155	1.34e-156
ADRM1	8.69e-161	0.329941	0.72	0.371	2.14e-156
CHST13	9.73e-161	0.28211	0.36	0.096	2.4e-156
SWI5	1.11e-160	0.257252	0.455	0.152	2.73e-156
FGL1	1.17e-160	0.591629	0.894	0.515	2.89e-156
CETN2	4.95e-160	0.284699	0.544	0.215	1.22e-155
GMNN	6.51e-160	0.296896	0.478	0.17	1.6e-155
DHCR24	8.11e-160	0.388078	0.748	0.412	2e-155
FUOM	8.26e-160	0.406954	0.776	0.414	2.03e-155
PIPOX	1.27e-159	0.345784	0.516	0.217	3.14e-155
NRDC	1.36e-159	0.25822	0.464	0.162	3.34e-155
TUBA1C	2.14e-159	0.496904	0.466	0.171	5.26e-155
NDUFS2	2.55e-159	0.362745	0.75	0.416	6.29e-155
EIF3E	5.92e-159	0.7171	0.869	0.68	1.46e-154
NIPSNAP1	6.42e-159	0.268696	0.497	0.187	1.58e-154
MPLKIP	1.25e-158	0.408803	0.616	0.304	3.07e-154
APOC1	1.33e-158	0.552742	0.986	0.802	3.28e-154
TRIB3	1.51e-158	0.282418	0.306	0.059	3.73e-154
AIG1	3.11e-158	0.387093	0.772	0.407	7.67e-154
TXNDC12	3.13e-158	0.306921	0.57	0.239	7.71e-154
RAB4A	3.7e-158	0.293289	0.614	0.275	9.11e-154
NONO	5.31e-158	0.320625	0.667	0.33	1.31e-153
CSTB	1.27e-157	0.460942	0.902	0.623	3.13e-153
ETNK2	1.52e-157	0.323017	0.423	0.144	3.73e-153
FAH	2.9e-157	0.28945	0.7	0.337	7.14e-153
GLRX3	4.58e-157	0.274298	0.54	0.22	1.13e-152
NRBP1	5.85e-157	0.308691	0.497	0.188	1.44e-152
ACSM1	6.59e-157	0.257851	0.261	0.035	1.62e-152
PDAP1	9.84e-157	0.254672	0.562	0.232	2.42e-152
ZCCHC9	1.06e-156	0.264005	0.412	0.131	2.61e-152
HIST1H1C	2.01e-156	0.598392	0.517	0.227	4.94e-152
FKBP3	2.71e-156	0.330005	0.65	0.309	6.68e-152
SEC61B	7.83e-156	0.547884	0.913	0.7	1.93e-151
FOSB	1.13e-155	-1.6316	0.419	0.573	2.78e-151
TECR	1.28e-155	0.387284	0.712	0.406	3.15e-151
RPL13	2.1e-155	-0.551322	0.915	0.975	5.18e-151
RNF5	2.53e-155	0.341929	0.658	0.32	6.23e-151
SORD	8.01e-155	0.384277	0.664	0.338	1.97e-150
CYCS	8.2e-154	0.542456	0.887	0.622	2.02e-149
APIP	9.47e-154	0.250707	0.417	0.133	2.33e-149
POLR2I	1.72e-153	0.357195	0.78	0.442	4.23e-149
LAMTOR2	2.29e-153	0.375546	0.815	0.503	5.64e-149
EIF3I	2.33e-153	0.356874	0.758	0.436	5.74e-149
PCNA	2.9e-153	0.408345	0.468	0.174	7.15e-149
MRPS21	6.65e-153	0.429441	0.86	0.577	1.64e-148
C19orf53	8.55e-153	0.618291	0.83	0.585	2.1e-148
NDUFA2	1.22e-152	0.468558	0.875	0.632	3e-148
MRPL2	1.23e-152	0.253977	0.566	0.242	3.02e-148
TIMM17A	2.17e-152	0.301523	0.616	0.286	5.35e-148
TTC39C	2.25e-152	0.279989	0.567	0.241	5.55e-148
SNRNP25	8.03e-152	0.282346	0.441	0.155	1.98e-147
HLA-C	8.67e-152	-0.918376	0.937	0.933	2.13e-147
CNIH4	1.08e-151	0.348215	0.635	0.303	2.66e-147
KLRB1	1.1e-151	-1.03994	0.104	0.273	2.71e-147
SIVA1	1.24e-151	0.381069	0.742	0.411	3.05e-147
ASGR1	2.49e-151	0.489903	0.84	0.462	6.14e-147
SEC14L1	3.09e-151	-1.2871	0.183	0.353	7.6e-147
ITGB3BP	7.43e-151	0.252864	0.35	0.09	1.83e-146
DECR1	7.88e-151	0.306505	0.813	0.489	1.94e-146
AIMP1	2.85e-150	0.361562	0.615	0.301	7.01e-146
CALD1	4.92e-150	0.433257	0.828	0.511	1.21e-145
USE1	5.68e-150	0.272048	0.509	0.206	1.4e-145
HIST1H2AC	7.78e-150	0.455878	0.465	0.189	1.92e-145
PFDN2	3.3e-149	0.386576	0.735	0.403	8.12e-145
NDUFB3	3.99e-149	0.376329	0.807	0.471	9.81e-145
STOM	4.38e-149	-1.11714	0.574	0.644	1.08e-144
CADM1	4.89e-149	0.371936	0.457	0.18	1.2e-144
GSDMD	6.36e-149	0.347549	0.7	0.384	1.57e-144
KDM6B	6.72e-149	-0.808759	0.119	0.288	1.66e-144
TMED5	4.38e-148	0.310715	0.575	0.254	1.08e-143
AURKAIP1	8.27e-148	0.389731	0.825	0.54	2.04e-143
MTHFS	8.33e-148	0.281223	0.668	0.332	2.05e-143
PNRC1	2.58e-147	-1.12385	0.583	0.636	6.34e-143
MKKS	4.28e-147	0.378864	0.654	0.329	1.05e-142
ZSCAN16-AS1	7.22e-147	0.264288	0.602	0.273	1.78e-142
TGM2	9.36e-147	-1.04044	0.183	0.357	2.31e-142
CCT4	1.25e-146	0.362085	0.7	0.376	3.07e-142
POLR2F	1.69e-146	0.380495	0.822	0.509	4.15e-142
NACA	2.35e-146	0.451696	0.971	0.881	5.79e-142
UBA52	4.51e-146	0.501425	0.983	0.942	1.11e-141
TAX1BP1	5.76e-146	0.297504	0.701	0.353	1.42e-141
RABGGTB	6.74e-146	0.254336	0.521	0.217	1.66e-141
BANF1	1.62e-145	0.408772	0.752	0.424	3.99e-141
ACP5	2.38e-145	-1.59954	0.175	0.344	5.86e-141
FOS	2.45e-145	-1.17758	0.784	0.86	6.03e-141
CD36	3.55e-145	-2.10511	0.245	0.403	8.75e-141
TSKU	1.74e-144	0.348501	0.349	0.104	4.29e-140
UGT2B11	3.84e-144	0.332264	0.255	0.04	9.47e-140
SCGN	7.81e-144	0.255803	0.288	0.056	1.92e-139
SMS	3.42e-143	0.270856	0.554	0.24	8.42e-139
RBMS1	4.18e-143	-0.784026	0.104	0.265	1.03e-138
CHCHD10	1.34e-142	0.720711	0.761	0.578	3.3e-138
REEP6	2.42e-142	0.328626	0.624	0.301	5.97e-138
GOLT1A	4.08e-142	0.278104	0.566	0.252	1e-137
SELENBP1	8.94e-142	0.38742	0.56	0.261	2.2e-137
SIL1	9.89e-142	0.253361	0.587	0.268	2.43e-137
MLF2	1.01e-141	0.378866	0.686	0.367	2.49e-137
SIK1	1.08e-141	-0.641442	0.1	0.26	2.66e-137
UQCRQ	1.97e-141	0.418419	0.983	0.863	4.85e-137
LYZ	2.54e-141	3.42192	0.541	0.262	6.26e-137
VPS29	3.56e-141	0.407767	0.788	0.459	8.76e-137
ERBB3	3.86e-141	0.255173	0.471	0.179	9.51e-137
IFI16	8.47e-141	-0.929279	0.174	0.348	2.08e-136
MRPL20	1.13e-140	0.339713	0.812	0.5	2.78e-136
NR4A2	2.4e-140	-0.739776	0.133	0.303	5.9e-136
PEPD	5.02e-140	0.26474	0.619	0.299	1.24e-135
COPB2	5.43e-140	0.254197	0.468	0.178	1.34e-135
HLF	7.69e-140	0.36836	0.356	0.117	1.89e-135
SF3B2	7.95e-140	0.266202	0.595	0.28	1.96e-135
FAM195A	8.78e-140	0.284394	0.631	0.3	2.16e-135
ATAD2	1.5e-139	0.260633	0.334	0.092	3.69e-135
RPS15A	1.82e-139	-0.412296	0.981	0.989	4.48e-135
BUD31	2.01e-139	0.326607	0.7	0.365	4.95e-135
PRCP	3.6e-139	-1.69067	0.405	0.524	8.87e-135
MTCH1	3.68e-139	0.257495	0.597	0.282	9.05e-135
RAD21	4.41e-139	0.269893	0.58	0.264	1.08e-134
UQCC3	1.17e-138	0.265481	0.58	0.267	2.88e-134
UCHL3	3.15e-138	0.254274	0.407	0.141	7.75e-134
SERPINA6	5.69e-138	0.490395	0.767	0.429	1.4e-133
TPM4	4.25e-137	-1.05019	0.231	0.392	1.05e-132
GCLM	7.47e-137	0.312675	0.506	0.218	1.84e-132
ATP6V1F	8.36e-137	0.319363	0.697	0.371	2.06e-132
SAA1	1.42e-136	-2.73595	0.278	0.438	3.5e-132
SIGMAR1	2.35e-136	0.257425	0.484	0.195	5.79e-132
NDUFC2	2.35e-136	0.459166	0.911	0.685	5.79e-132
RANBP1	2.47e-136	0.394078	0.676	0.376	6.08e-132
TRAPPC6A	2.54e-136	0.280781	0.571	0.267	6.24e-132
APMAP	2.92e-136	0.358173	0.68	0.357	7.19e-132
SF3B5	3.36e-136	0.366647	0.788	0.487	8.28e-132
INO80C	1.87e-135	0.340339	0.364	0.113	4.59e-131
CFHR1	2.12e-135	0.516734	0.887	0.481	5.22e-131
NEDD8	2.55e-135	0.382701	0.898	0.651	6.29e-131
GGCX	8.52e-135	0.269654	0.568	0.259	2.1e-130
RPL23A	1.61e-134	0.543722	0.988	0.969	3.97e-130
RP11-469A15.2	2.57e-134	0.273697	0.341	0.101	6.33e-130
MSRB1	3.6e-134	0.255171	0.556	0.25	8.86e-130
ATOX1	5.75e-134	0.389694	0.931	0.729	1.42e-129
RHEB	1.4e-133	0.328412	0.747	0.417	3.44e-129
TRMT112	1.47e-133	0.44358	0.837	0.606	3.62e-129
GDI2	1.97e-133	0.401902	0.743	0.43	4.84e-129
TMEM167A	1.97e-133	0.282618	0.651	0.342	4.85e-129
NDUFS4	2.25e-133	0.319336	0.726	0.424	5.55e-129
IGFBP4	2.96e-133	-1.05057	0.569	0.631	7.3e-129
TRAM1	1.34e-132	0.325513	0.802	0.504	3.31e-128
MLEC	2.93e-132	0.305096	0.586	0.277	7.21e-128
PRDX6	3.19e-132	0.357703	0.917	0.698	7.85e-128
PSMC3	4.39e-132	0.318931	0.676	0.359	1.08e-127
TXNDC17	5.5e-132	0.421268	0.765	0.447	1.36e-127
C17orf89	8.37e-132	0.450598	0.603	0.353	2.06e-127
CNIH1	8.9e-132	0.332586	0.769	0.431	2.19e-127
ETFA	1.38e-131	0.281726	0.772	0.444	3.4e-127
SPATS2L	1.75e-131	0.254798	0.673	0.336	4.3e-127
ZMAT2	1.36e-130	0.277028	0.575	0.279	3.35e-126
CD69	2.24e-130	-0.791749	0.125	0.287	5.51e-126
ARG1	5.29e-130	0.262384	0.649	0.364	1.3e-125
HNRNPR	1.21e-129	0.260491	0.58	0.272	2.97e-125
LEAP2	3.71e-129	0.678849	0.726	0.438	9.13e-125
CALM1	5.1e-129	-1.14142	0.749	0.73	1.25e-124
TGFBR2	7.57e-129	-1.40787	0.233	0.383	1.86e-124
PSMD7	1.15e-128	0.262127	0.607	0.303	2.82e-124
DHRS3	1.37e-128	0.315244	0.633	0.327	3.38e-124
RPS25	2.84e-128	-0.433018	0.972	0.975	7e-124
RNF181	1.87e-127	0.362324	0.829	0.512	4.61e-123
XRCC5	2e-127	0.312929	0.693	0.375	4.92e-123
CIB1	2.15e-127	0.318704	0.79	0.475	5.29e-123
MRPL28	3.14e-127	0.261074	0.534	0.239	7.72e-123
AGMO	3.56e-127	0.254416	0.463	0.19	8.77e-123
XPNPEP2	6.96e-127	0.272323	0.278	0.066	1.71e-122
AP2M1	1.86e-126	0.256635	0.727	0.398	4.59e-122
PPP1CA	4.39e-126	0.332215	0.715	0.397	1.08e-121
TXNL1	7.48e-126	0.316864	0.648	0.338	1.84e-121
ALB	1.03e-125	0.438526	0.999	0.945	2.54e-121
COX14	1.53e-125	0.311311	0.799	0.487	3.76e-121
MANF	5.03e-125	0.325601	0.742	0.427	1.24e-120
ISOC2	9.19e-125	0.267661	0.728	0.394	2.26e-120
IL32	1.95e-124	0.392359	0.96	0.809	4.81e-120
DDIT3	4.32e-124	0.278454	0.569	0.265	1.06e-119
TMEM141	8.97e-124	0.445626	0.669	0.38	2.21e-119
CSRNP1	2.49e-123	-0.811455	0.159	0.314	6.13e-119
PSME2	3.05e-123	0.405783	0.903	0.658	7.51e-119
PRODH2	4.78e-123	0.294054	0.517	0.232	1.18e-118
RPS27L	1.23e-122	-0.629535	0.899	0.844	3.04e-118
BHMT	1.66e-122	0.798872	0.522	0.258	4.09e-118
GLUL	2.33e-122	1.73422	0.777	0.574	5.74e-118
MT-ATP8	2.67e-122	-0.820244	0.314	0.444	6.57e-118
ID3	1.06e-121	-1.27422	0.174	0.328	2.6e-117
AKR7A2	3.41e-121	0.268416	0.523	0.255	8.39e-117
ITIH3	4e-121	0.488556	0.726	0.409	9.86e-117
LSR	5.62e-121	0.295834	0.526	0.243	1.38e-116
RPS19BP1	6.04e-121	0.260911	0.727	0.399	1.49e-116
RAD23A	1.58e-120	0.250253	0.622	0.317	3.9e-116
TMEM205	1.91e-120	0.404605	0.823	0.513	4.7e-116
TCP1	3.12e-120	0.28891	0.644	0.336	7.67e-116
EIF2S2	1.16e-119	0.378344	0.853	0.59	2.87e-115
SUCLG1	2.43e-119	0.26052	0.698	0.376	5.98e-115
SCP2	7.58e-119	0.372703	0.903	0.639	1.87e-114
PRDX4	9.55e-119	0.373059	0.799	0.496	2.35e-114
TM7SF2	1.37e-118	0.757316	0.44	0.2	3.37e-114
FYN	8.29e-118	-0.629723	0.131	0.283	2.04e-113
ETFB	9.89e-118	0.337036	0.914	0.649	2.43e-113
SNRPG	1.16e-117	0.419733	0.861	0.593	2.86e-113
MCTS1	1.33e-117	0.301689	0.6	0.303	3.26e-113
SF3B6	1.4e-117	0.38577	0.833	0.547	3.44e-113
ACSM2B	2.11e-117	0.423566	0.629	0.343	5.18e-113
FABP5	5.78e-117	0.396149	0.366	0.128	1.42e-112
BLVRB	7.89e-117	0.352791	0.835	0.554	1.94e-112
FOSL2	8.84e-117	-0.925214	0.205	0.354	2.18e-112
TGFBI	5.59e-116	0.260984	0.352	0.126	1.38e-111
CTSF	9.13e-116	0.338742	0.512	0.254	2.25e-111
IL6ST	1.45e-115	-1.38038	0.522	0.575	3.57e-111
PXMP2	2.95e-115	0.445556	0.683	0.424	7.26e-111
MRPS34	7.69e-115	0.254468	0.562	0.289	1.89e-110
RAB10	2.02e-114	0.25711	0.561	0.272	4.97e-110
SAR1B	2.98e-114	0.292456	0.724	0.408	7.35e-110
COX7C	8.12e-114	0.387883	0.981	0.929	2e-109
YWHAQ	1.1e-113	0.262457	0.702	0.388	2.7e-109
SNRPF	1.25e-113	0.359927	0.77	0.467	3.07e-109
SDC1	1.61e-113	0.287207	0.685	0.37	3.96e-109
HSD17B8	1.82e-113	0.271957	0.444	0.195	4.48e-109
NDUFA1	4.61e-113	0.413461	0.954	0.803	1.14e-108
FXYD5	7.6e-113	-0.953727	0.246	0.392	1.87e-108
EPAS1	2.42e-112	-1.0877	0.273	0.407	5.95e-108
RTN3	2.46e-112	0.251588	0.606	0.31	6.05e-108
MIDN	3.02e-112	-1.05945	0.221	0.361	7.44e-108
ST13	3.73e-112	0.323266	0.881	0.647	9.18e-108
RPN1	4.89e-112	0.273708	0.74	0.431	1.2e-107
NDUFB5	5.33e-112	0.272163	0.758	0.459	1.31e-107
ARPC5	8.45e-112	0.310754	0.779	0.465	2.08e-107
BORCS7	9.2e-112	0.285248	0.627	0.335	2.26e-107
ATP5J	2.52e-111	0.361641	0.947	0.777	6.2e-107
YBX1	2.57e-111	0.470547	0.888	0.734	6.32e-107
ALDOA	3.81e-111	1.09301	0.808	0.557	9.37e-107
CHMP2A	4.47e-111	0.288302	0.805	0.504	1.1e-106
TTC36	4.64e-111	-1.05233	0.197	0.341	1.14e-106
GHITM	1.54e-110	0.326431	0.833	0.54	3.78e-106
MRPL52	1.86e-110	0.321887	0.796	0.501	4.58e-106
SLIRP	2.04e-110	0.373432	0.892	0.65	5.03e-106
HADHA	3.4e-110	0.294498	0.721	0.416	8.38e-106
PSMB1	4.28e-110	0.348508	0.867	0.619	1.05e-105
RAMP2	7.96e-110	-1.20513	0.137	0.277	1.96e-105
MRPL57	1.03e-108	0.282742	0.8	0.512	2.54e-104
SPTSSA	3.09e-108	0.257708	0.637	0.329	7.6e-104
RSL1D1	3.59e-108	0.276518	0.575	0.303	8.85e-104
KRTCAP2	7.78e-108	0.384125	0.887	0.653	1.92e-103
PKM	9.64e-108	0.783538	0.451	0.216	2.37e-103
F2	3.75e-107	0.320883	0.827	0.451	9.24e-103
MRPL50	7.06e-107	0.250103	0.489	0.226	1.74e-102
ITM2B	7.88e-107	-0.697884	0.835	0.895	1.94e-102
C8orf4	1.29e-106	-1.13321	0.372	0.512	3.16e-102
ITIH1	2.78e-106	0.288947	0.805	0.445	6.84e-102
CYP2D6	2.94e-106	0.928732	0.714	0.438	7.25e-102
GABARAPL1	2.96e-106	-0.674876	0.221	0.359	7.3e-102
COX20	6.84e-106	0.281188	0.677	0.371	1.68e-101
SRP9	8.7e-106	0.42377	0.851	0.578	2.14e-101
COPZ1	2.05e-105	0.25826	0.62	0.33	5.05e-101
EIF1	6.54e-105	0.341527	0.994	0.972	1.61e-100
NDUFB4	7.79e-105	0.358744	0.888	0.671	1.92e-100
CLEC2B	1.41e-104	-1.1314	0.213	0.353	3.46e-100
AFP	3.87e-104	0.365206	0.255	0.067	9.53e-100
EIF4EBP1	3.99e-104	0.273986	0.573	0.294	9.83e-100
SLC38A3	5.38e-104	0.284428	0.452	0.209	1.32e-99
ROMO1	1.57e-103	0.321595	0.891	0.686	3.86e-99
2022-09-15	2.73e-103	0.349116	0.771	0.483	6.72e-99
MLXIPL	1.13e-102	0.261928	0.51	0.253	2.78e-98
NDUFS8	2.82e-102	0.303134	0.727	0.459	6.94e-98
LBP	1.34e-101	0.372123	0.576	0.302	3.3e-97
F12	2.44e-101	0.358673	0.623	0.353	6.01e-97
RPS10	5.3e-101	0.347546	0.969	0.899	1.31e-96
NR4A1	6.56e-101	-0.716368	0.203	0.347	1.61e-96
CFH	7.99e-100	0.547303	0.826	0.462	1.97e-95
WWTR1	6.99e-99	-0.81365	0.131	0.262	1.72e-94
RASGEF1B	8.02e-99	-0.746483	0.135	0.274	1.97e-94
CD55	9.08e-99	-0.78088	0.156	0.291	2.24e-94
ZFP36L2	1.53e-98	-1.11121	0.446	0.525	3.76e-94
SAA2	1.06e-97	-1.78288	0.14	0.275	2.6e-93
CDO1	2.26e-97	0.287781	0.525	0.286	5.55e-93
EIF3K	9.24e-97	0.264954	0.878	0.657	2.27e-92
SEPW1	9.89e-97	-0.712405	0.355	0.487	2.43e-92
DNAJB1	1.16e-96	-1.15153	0.75	0.754	2.87e-92
ANXA4	5.49e-96	-0.690526	0.66	0.351	1.35e-91
ELF1	9.11e-96	-0.880968	0.249	0.375	2.24e-91
INSR	1.29e-95	-1.22341	0.421	0.51	3.18e-91
GPX3	1.42e-95	0.307205	0.788	0.531	3.5e-91
DDX3X	2.56e-95	-0.921991	0.438	0.51	6.31e-91
LINC00493	2.98e-95	0.272068	0.797	0.512	7.33e-91
NAMPT	3.31e-95	-0.961482	0.68	0.659	8.15e-91
NDUFAB1	4.93e-95	0.289203	0.764	0.496	1.21e-90
AP1S2	6.98e-95	-0.978656	0.169	0.301	1.72e-90
MYL12A	7.69e-95	-0.992095	0.873	0.794	1.89e-90
IGFBP1	1.19e-94	0.597715	0.68	0.457	2.93e-90
DCXR	1.3e-94	0.318033	0.865	0.592	3.21e-90
RPL5	1.47e-94	0.453275	0.96	0.903	3.61e-90
CRIP2	2.37e-94	-0.697317	0.157	0.293	5.83e-90
TMEM230	2.63e-94	0.264818	0.812	0.54	6.48e-90
HIST1H4C	1.02e-93	0.674069	0.528	0.286	2.51e-89
PSMA2	1.55e-93	0.314694	0.862	0.605	3.81e-89
UGP2	4.3e-93	0.277104	0.819	0.525	1.06e-88
ADH1B	7.41e-93	0.341788	0.714	0.458	1.83e-88
SERPINC1	2.1e-92	0.438153	0.769	0.467	5.18e-88
UBE2I	2.13e-92	0.265321	0.573	0.308	5.25e-88
PON1	5.99e-92	0.315114	0.687	0.394	1.47e-87
APOF	1.65e-91	-0.5434	0.152	0.286	4.06e-87
CANX	2.28e-91	0.373937	0.846	0.617	5.61e-87
PRDX5	2.55e-91	0.309052	0.898	0.696	6.28e-87
OSTC	9.16e-91	0.338068	0.795	0.541	2.26e-86
IER2	1.39e-90	-1.09453	0.481	0.533	3.41e-86
RPL36	1.87e-90	-0.393103	0.979	0.981	4.59e-86
MT-ND2	1.87e-90	-0.331247	0.96	0.987	4.61e-86
FKBP11	2.86e-90	0.272887	0.625	0.366	7.05e-86
RPS27	5.17e-90	-0.424983	0.998	0.994	1.27e-85
FGA	5.53e-90	-0.266609	0.939	0.57	1.36e-85
RPL4	2.72e-89	0.368686	0.939	0.845	6.7e-85
FAM96B	1.31e-88	0.263746	0.739	0.472	3.22e-84
ARPC3	2.46e-88	0.25411	0.867	0.609	6.05e-84
SNHG8	3.3e-88	0.288381	0.699	0.454	8.12e-84
EEF1A1	5.02e-88	-0.510505	0.993	0.992	1.24e-83
SSR2	5.67e-87	0.329797	0.796	0.539	1.4e-82
ATP5L	1.19e-86	0.327497	0.957	0.851	2.93e-82
HSD17B6	3.59e-86	0.375668	0.737	0.446	8.85e-82
BSG	1.78e-85	0.470553	0.755	0.475	4.37e-81
RBP4	2.27e-85	0.322327	0.933	0.691	5.59e-81
GRHPR	4.76e-85	0.331799	0.763	0.52	1.17e-80
CXCL2	7.18e-85	-1.16387	0.514	0.585	1.77e-80
RPL18A	2.82e-84	0.437878	0.99	0.975	6.94e-80
NDUFB8	3.26e-84	0.269294	0.855	0.613	8.03e-80
RPL6	5.41e-84	0.250152	0.981	0.945	1.33e-79
ERH	3.45e-83	0.306955	0.847	0.582	8.5e-79
SGK1	3.91e-83	-1.21919	0.424	0.52	9.63e-79
GNMT	4e-83	-0.75265	0.228	0.366	9.85e-79
SUMO1	5.09e-83	0.284534	0.86	0.606	1.25e-78
MALAT1	7.57e-83	-0.896267	0.967	0.995	1.86e-78
RPL23	1.25e-82	0.457646	0.954	0.884	3.07e-78
WBP5	2.95e-82	-0.92009	0.335	0.452	7.25e-78
NDUFB11	1.4e-81	0.292083	0.902	0.695	3.46e-77
UBB	1.08e-80	-0.317121	0.98	0.968	2.66e-76
HLA-DMA	2.61e-80	0.260584	0.451	0.237	6.43e-76
CREM	1.47e-79	-1.00858	0.433	0.485	3.62e-75
SEC62	1.24e-76	-0.438755	0.879	0.816	3.05e-72
RPS18	1.67e-76	0.388233	0.996	0.996	4.12e-72
RPS16	3.22e-76	0.257618	0.986	0.963	7.93e-72
NDUFB7	3.54e-75	0.32677	0.857	0.672	8.71e-71
CALM2	8.23e-75	0.256222	0.949	0.755	2.03e-70
VKORC1	4.57e-74	0.25835	0.735	0.481	1.12e-69
CD59	4.72e-74	-0.962773	0.763	0.697	1.16e-69
HMGCS2	9.52e-74	0.257923	0.802	0.465	2.34e-69
PPIA	1.03e-73	0.376661	0.963	0.88	2.54e-69
CALR	1.24e-72	0.28777	0.925	0.761	3.04e-68
WARS	1.83e-72	-0.973175	0.2	0.308	4.5e-68
NEAT1	2.68e-72	-0.352629	0.902	0.917	6.61e-68
NDUFA13	3e-72	0.277139	0.933	0.786	7.38e-68
MRPL41	4.52e-72	0.301797	0.702	0.531	1.11e-67
RDX	2.73e-71	-0.894936	0.504	0.54	6.72e-67
COX5A	2.85e-71	0.285341	0.732	0.529	7.02e-67
RHOB	3.64e-71	-0.686221	0.852	0.839	8.97e-67
LY6E	6.36e-71	-0.644714	0.529	0.57	1.57e-66
CCL3	6.73e-71	-0.70546	0.47	0.524	1.66e-66
TMBIM6	1.22e-70	0.366201	0.953	0.829	3.01e-66
EPSTI1	1.56e-70	-0.548466	0.174	0.287	3.84e-66
ICAM1	1.82e-70	-1.26192	0.235	0.34	4.48e-66
CIRBP	4.56e-70	-0.722686	0.706	0.672	1.12e-65
NDUFB10	6.48e-70	0.290962	0.8	0.581	1.6e-65
PDIA3	1.43e-69	0.257568	0.821	0.609	3.52e-65
GLTSCR2	5.22e-69	-0.705973	0.539	0.575	1.28e-64
APRT	6.08e-69	0.266388	0.757	0.555	1.5e-64
PGRMC1	7.34e-69	0.326064	0.759	0.511	1.81e-64
COX17	9.05e-69	0.280053	0.895	0.65	2.23e-64
SAA4	1.32e-68	-2.16386	0.472	0.485	3.24e-64
ICAM2	1.53e-68	-0.85622	0.17	0.275	3.76e-64
PDK4	1.16e-67	-0.764086	0.621	0.672	2.85e-63
S100A10	2.36e-67	0.267967	0.909	0.665	5.81e-63
HYAL2	2.65e-67	-1.36944	0.272	0.356	6.53e-63
LGALS1	2.29e-66	0.370179	0.741	0.535	5.64e-62
PET100	1.33e-65	-0.502055	0.756	0.682	3.28e-61
DUSP2	7.59e-65	-0.811379	0.166	0.272	1.87e-60
TIMP3	1.37e-64	-1.42602	0.355	0.416	3.38e-60
CCL20	1.47e-64	0.668229	0.402	0.237	3.63e-60
ANGPTL8	1.5e-64	0.478583	0.327	0.162	3.69e-60
NDUFB2	1.56e-63	0.263261	0.94	0.756	3.83e-59
RPL15	1.97e-63	0.404432	0.988	0.976	4.86e-59
CNOT6L	1.01e-62	-0.681115	0.174	0.275	2.49e-58
MAP1LC3A	3.27e-62	-0.538659	0.195	0.302	8.06e-58
RPL29	3.98e-62	0.378389	0.973	0.95	9.8e-58
HP	4.64e-62	-1.09143	0.504	0.651	1.14e-57
NAT8	9.84e-62	0.376024	0.312	0.168	2.42e-57
TMBIM4	4.64e-60	0.269707	0.807	0.587	1.14e-55
GNB2L1	1.11e-59	0.339378	0.96	0.91	2.72e-55
TNFAIP3	2.47e-59	-1.0551	0.4	0.455	6.08e-55
CTSL	3.15e-59	-2.36123	0.686	0.623	7.76e-55
CFI	3.83e-59	0.281343	0.59	0.369	9.43e-55
EEF1G	1.47e-58	-0.621706	0.529	0.543	3.63e-54
LGALS3	1.62e-58	0.406354	0.37	0.194	3.99e-54
GNAS	1.83e-58	-0.732202	0.523	0.536	4.51e-54
SH3BP5	1.87e-58	-0.898623	0.179	0.272	4.59e-54
SLC38A2	1.99e-58	-0.700573	0.642	0.622	4.9e-54
TMEM123	3.67e-58	-0.53089	0.676	0.638	9.04e-54
CFLAR	3.7e-58	-0.826513	0.401	0.444	9.11e-54
ADH1C	4.77e-57	0.563577	0.582	0.405	1.17e-52
TMEM2	7.27e-57	-0.766975	0.281	0.361	1.79e-52
MT-CO3	1.26e-56	-0.350363	0.983	0.994	3.09e-52
TMEM59	5.84e-56	0.272233	0.929	0.779	1.44e-51
SLC22A1	8.46e-56	-0.355186	0.194	0.323	2.08e-51
HRG	2.12e-55	0.291658	0.711	0.467	5.21e-51
ADM	5.59e-55	-1.63928	0.304	0.375	1.38e-50
MT-ND5	1.9e-54	-0.29902	0.898	0.914	4.67e-50
PPFIBP1	1.08e-53	-0.807086	0.167	0.258	2.66e-49
CLK1	1.24e-52	-0.823039	0.449	0.476	3.06e-48
ATP5EP2	1.9e-52	-0.563828	0.226	0.314	4.68e-48
RPS14	4.71e-52	0.509053	0.993	0.992	1.16e-47
NUCKS1	6.44e-52	0.281517	0.831	0.608	1.59e-47
TACC1	7.4e-52	-1.05832	0.346	0.4	1.82e-47
CCL4L2	2.18e-50	-0.609371	0.311	0.39	5.37e-46
TXNIP	1.12e-49	-0.397621	0.623	0.65	2.76e-45
ATP5D	1.25e-49	-0.447929	0.684	0.678	3.07e-45
ORM1	3.13e-49	-0.930802	0.979	0.608	7.71e-45
PTMA	3.94e-49	0.287271	0.996	0.971	9.69e-45
NFKBIZ	6.12e-49	-0.759197	0.328	0.398	1.51e-44
NFKBIA	8.45e-49	-0.827953	0.775	0.736	2.08e-44
LDHB	1.26e-48	-0.523937	0.249	0.345	3.1e-44
CLDN4	1.52e-48	-0.561387	0.286	0.13	3.74e-44
IFI6	7.99e-48	-0.976101	0.489	0.489	1.97e-43
SERPINA3	9.29e-48	-0.646046	0.276	0.355	2.29e-43
HLA-DRB1	1.22e-47	-0.789274	0.595	0.622	3e-43
SEC61G	1.4e-47	0.387001	0.911	0.745	3.46e-43
SERPINA7	1.89e-46	0.533063	0.446	0.316	4.65e-42
C19orf43	3.45e-46	-0.528154	0.633	0.615	8.49e-42
GPX1	1.04e-45	-0.52029	0.88	0.865	2.57e-41
DPYSL2	1.83e-45	-0.663374	0.172	0.253	4.49e-41
LITAF	5.61e-45	-0.955713	0.571	0.542	1.38e-40
ARGLU1	1.84e-44	-0.882808	0.437	0.455	4.52e-40
KLF9	2.17e-43	-0.822952	0.413	0.442	5.34e-39
ATF5	8.4e-43	-0.882141	0.275	0.336	2.07e-38
HLA-DPB1	9.23e-42	-0.590534	0.596	0.595	2.27e-37
RPS15	1.44e-41	-0.260489	0.987	0.988	3.54e-37
AES	2.16e-41	-0.562671	0.286	0.35	5.31e-37
CFHR3	8.29e-41	-1.19759	0.341	0.384	2.04e-36
LAPTM4A	1.23e-40	0.279193	0.906	0.743	3.03e-36
IL1R1	2.62e-40	-0.752167	0.182	0.254	6.45e-36
PGLYRP2	2.99e-40	-0.455596	0.186	0.265	7.37e-36
SERINC1	5.16e-40	-0.606647	0.417	0.434	1.27e-35
PHACTR2	1.16e-39	-0.736032	0.197	0.267	2.86e-35
RPL21	1.89e-39	-0.288368	0.995	0.992	4.66e-35
BHLHE40	2.52e-39	-0.757734	0.249	0.317	6.2e-35
SNHG25	4.02e-39	0.574348	0.666	0.504	9.89e-35
CD81	1.03e-38	-0.731649	0.415	0.447	2.55e-34
DDX17	1.58e-38	-0.682079	0.52	0.504	3.89e-34
ARL6IP1	2.05e-38	-0.273951	0.772	0.702	5.04e-34
IRF1	3.17e-38	-0.952901	0.306	0.355	7.81e-34
TMSB10	3.52e-38	-0.592711	0.981	0.953	8.67e-34
S100A11	3.72e-38	-0.596542	0.507	0.537	9.17e-34
PPP2CB	8.3e-38	-0.544535	0.224	0.292	2.04e-33
ARHGAP29	9.51e-38	-0.666537	0.223	0.29	2.34e-33
ID2	3.05e-37	-0.532797	0.805	0.754	7.5e-33
UGCG	6.8e-37	-0.789425	0.244	0.304	1.67e-32
RNASE1	1.28e-36	-1.58636	0.295	0.336	3.16e-32
NDUFB1	1.45e-36	-0.328034	0.923	0.825	3.56e-32
CMC1	2.73e-36	-0.317082	0.542	0.329	6.73e-32
PPP1R15A	3.7e-36	-0.936437	0.512	0.496	9.1e-32
DDX5	2.63e-35	-0.780134	0.864	0.784	6.48e-31
KLF6	4.17e-35	-0.745897	0.788	0.781	1.03e-30
CCDC85B	5.18e-35	-0.93911	0.347	0.381	1.27e-30
B4GALT1	1.23e-34	-0.649086	0.402	0.436	3.02e-30
JUN	6e-34	-0.983012	0.805	0.751	1.48e-29
ZFAND5	6.58e-34	-0.49889	0.644	0.647	1.62e-29
CCNI	8.72e-34	-0.7205	0.577	0.532	2.15e-29
VAMP5	1.8e-33	-0.917229	0.713	0.607	4.44e-29
DNAJA1	2.27e-33	-0.564312	0.756	0.709	5.6e-29
LGMN	3.01e-33	-1.36412	0.456	0.445	7.4e-29
SERPING1	4.82e-33	-0.566763	0.844	0.73	1.19e-28
HES1	1.12e-32	-1.89789	0.592	0.554	2.75e-28
NID1	1.56e-32	-0.873661	0.267	0.317	3.83e-28
RTN4	2.51e-32	-0.393418	0.741	0.661	6.19e-28
TDO2	1.09e-31	0.298656	0.605	0.427	2.67e-27
HSPA5	3.73e-31	0.383499	0.842	0.678	9.18e-27
APOC2	1.69e-30	-0.271926	0.827	0.461	4.16e-26
FBP1	1.71e-30	-1.07115	0.441	0.438	4.2e-26
MYL6	2.22e-30	-0.376288	0.981	0.949	5.46e-26
SH3BGRL3	3.44e-30	-0.419141	0.642	0.653	8.46e-26
YPEL5	3.9e-30	-0.669627	0.443	0.44	9.61e-26
ZC3HAV1	4.73e-30	-0.729812	0.234	0.288	1.17e-25
ANXA5	1.36e-29	-0.392372	0.404	0.457	3.36e-25
ISG20	1.62e-28	-0.642156	0.317	0.356	4e-24
SERTAD1	1.77e-28	-0.739225	0.281	0.325	4.36e-24
NRP1	2.22e-28	-0.729093	0.214	0.268	5.48e-24
SERPINA11	4.46e-28	-0.493029	0.294	0.339	1.1e-23
EZR	6.72e-28	-0.599023	0.365	0.393	1.65e-23
VAMP2	8.57e-28	-0.596901	0.385	0.4	2.11e-23
ASAH1	1.43e-27	-0.720931	0.497	0.487	3.52e-23
ADD3	1.71e-27	-0.700527	0.239	0.289	4.21e-23
LEPROTL1	1.95e-27	-0.56498	0.443	0.443	4.8e-23
SLC25A37	5.77e-27	-0.556761	0.205	0.259	1.42e-22
ATF3	7.75e-27	-1.15709	0.434	0.43	1.91e-22
CYP2C8	8.23e-27	-0.812361	0.429	0.417	2.03e-22
LAPTM5	1.06e-26	-0.506065	0.268	0.314	2.61e-22
MYC	1.13e-26	-0.464087	0.418	0.252	2.79e-22
LYRM5	3.09e-26	0.440181	0.448	0.309	7.6e-22
MAT1A	9.66e-26	-0.48224	0.702	0.428	2.38e-21
CTSD	1.51e-25	-0.762052	0.902	0.815	3.73e-21
PTMS	8.43e-24	-0.50986	0.736	0.625	2.08e-19
DAB2	1.01e-23	-0.944717	0.262	0.297	2.49e-19
UBE2D3	1.45e-23	-0.418102	0.8	0.714	3.58e-19
CXCL3	1.45e-23	0.308175	0.263	0.164	3.58e-19
WSB1	2.09e-23	-0.912046	0.521	0.476	5.16e-19
CLDN7	4.06e-23	-0.264297	0.306	0.179	9.99e-19
CCNL1	5.27e-23	-0.753699	0.61	0.535	1.3e-18
HSPA6	5.71e-23	-0.282086	0.341	0.219	1.41e-18
MIR4435-2HG	7.73e-23	-0.305709	0.343	0.204	1.9e-18
FCER1G	3.19e-22	-0.543572	0.365	0.382	7.85e-18
ORM2	4.47e-22	-1.17673	0.889	0.507	1.1e-17
MYADM	8.57e-22	-0.559998	0.216	0.266	2.11e-17
AFM	9.92e-22	-0.553291	0.29	0.334	2.44e-17
CRP	1.82e-21	-0.9537	0.296	0.349	4.49e-17
PDCD4	1.83e-21	-0.497304	0.274	0.312	4.5e-17
YWHAE	2.39e-21	-0.348442	0.756	0.675	5.89e-17
EIF4G2	3.75e-21	-0.406827	0.682	0.603	9.24e-17
GNAI2	4.35e-21	-0.647918	0.34	0.351	1.07e-16
SLC25A47	9.17e-21	-0.445372	0.242	0.293	2.26e-16
MARCKS	2.18e-20	-0.305336	0.536	0.338	5.38e-16
EIF5AL1	2.6e-20	-0.500317	0.303	0.337	6.4e-16
TRA2B	3.23e-20	-0.758064	0.607	0.533	7.96e-16
RPL14	3.24e-20	0.315094	0.957	0.928	7.97e-16
SLC40A1	4.2e-20	-0.649836	0.581	0.523	1.03e-15
HPD	6.69e-20	-0.344343	0.39	0.466	1.65e-15
ANXA1	8.98e-20	-0.25157	0.239	0.297	2.21e-15
PLSCR1	1.08e-19	-0.595021	0.332	0.35	2.66e-15
ST6GAL1	1.2e-19	-0.485592	0.513	0.496	2.94e-15
MT1A	2.13e-19	-0.682306	0.309	0.335	5.25e-15
RPL38	4.7e-19	0.321227	0.973	0.952	1.16e-14
LRG1	4.87e-19	-0.658779	0.49	0.456	1.2e-14
NCOA7	8.08e-19	-0.833647	0.307	0.323	1.99e-14
ETS2	1.63e-18	-0.635294	0.434	0.423	4.01e-14
JMJD1C	5.46e-18	-0.692444	0.311	0.325	1.34e-13
REL	6.5e-18	-0.653142	0.26	0.29	1.6e-13
UPP1	9.7e-18	-0.798367	0.31	0.325	2.39e-13
HSPH1	1.13e-17	-0.851762	0.523	0.47	2.78e-13
HLA-F	1.13e-17	-0.530216	0.285	0.307	2.79e-13
DNTTIP2	1.21e-17	-0.277526	0.354	0.222	2.97e-13
TMEM165	1.41e-17	-0.610637	0.219	0.251	3.46e-13
GSN	4.49e-17	-0.600678	0.359	0.363	1.11e-12
GADD45G	5.16e-17	-0.60108	0.34	0.358	1.27e-12
CTSB	9.34e-17	-0.300439	0.785	0.677	2.3e-12
NR2F2	1.56e-16	-0.620617	0.224	0.252	3.83e-12
TERF2IP	1.58e-16	-0.485965	0.321	0.333	3.89e-12
ARL5B	1.61e-16	-0.547902	0.25	0.279	3.96e-12
RAP1B	2.13e-16	-0.635619	0.511	0.464	5.24e-12
AKAP13	4.1e-16	-0.582785	0.335	0.341	1.01e-11
FABP1	9.72e-16	-0.332343	0.833	0.581	2.39e-11
MSN	1.26e-15	-0.588168	0.279	0.297	3.11e-11
VIM	1.46e-15	-0.624841	0.372	0.379	3.6e-11
APOL1	1.7e-15	-0.367026	0.233	0.264	4.19e-11
MARCKSL1	3.05e-15	-1.2549	0.522	0.45	7.5e-11
HSD11B1	4.14e-15	-0.373243	0.263	0.301	1.02e-10
TM4SF1	4.57e-15	-0.80287	0.606	0.553	1.13e-10
TFPI	4.66e-15	0.422098	0.824	0.702	1.15e-10
BIRC3	6.74e-15	-0.269101	0.423	0.29	1.66e-10
CALU	7.73e-15	-0.286041	0.483	0.319	1.9e-10
LAP3	8.03e-15	-0.258194	0.515	0.337	1.98e-10
PER1	8.43e-15	-0.434638	0.245	0.272	2.08e-10
HLA-DRA	1.19e-14	-0.271473	0.828	0.8	2.93e-10
HIF1A	1.61e-14	-0.705735	0.348	0.358	3.95e-10
C1QA	2e-14	-0.383799	0.584	0.541	4.91e-10
HERPUD1	2.54e-14	-0.543376	0.715	0.616	6.26e-10
APOA1	2.55e-14	-0.386759	0.897	0.782	6.28e-10
ATP1A1	2.59e-14	-0.326855	0.595	0.397	6.38e-10
NECAP2	2.89e-14	-0.257654	0.346	0.222	7.1e-10
AZGP1	3.31e-14	-0.264307	0.814	0.533	8.14e-10
ASS1	9.51e-14	-1.26488	0.67	0.507	2.34e-09
APOA5	9.74e-14	-0.706207	0.459	0.428	2.4e-09
COL18A1	1.14e-13	-0.388377	0.504	0.48	2.8e-09
SERPINB1	5.16e-13	-0.429782	0.537	0.352	1.27e-08
CIDEB	6.03e-13	-0.353441	0.299	0.319	1.48e-08
H3F3A	7.73e-13	0.254971	0.97	0.9	1.9e-08
SERPINB6	8.74e-13	-0.371029	0.524	0.339	2.15e-08
GNB1	1.01e-12	-0.268962	0.397	0.262	2.48e-08
HIPK2	1.25e-12	-0.556724	0.294	0.305	3.09e-08
PARP14	2.28e-12	-0.277005	0.338	0.223	5.6e-08
PICALM	3.32e-12	-0.429451	0.238	0.258	8.18e-08
CXCL8	3.55e-12	-0.811816	0.322	0.364	8.74e-08
ATRX	4.9e-12	-0.276771	0.444	0.295	1.21e-07
MT-ND6	5.66e-12	-0.413003	0.509	0.459	1.39e-07
SNX5	5.97e-12	-0.318274	0.462	0.306	1.47e-07
DHX36	6.58e-12	-0.282043	0.425	0.283	1.62e-07
LY96	1.06e-11	-0.858432	0.36	0.342	2.6e-07
JAK1	1.29e-11	-0.637865	0.435	0.399	3.17e-07
GOLGB1	1.7e-11	-0.283714	0.376	0.251	4.19e-07
GABARAPL2	2.28e-11	-0.425995	0.654	0.553	5.61e-07
DDIT4	5.56e-11	-0.489625	0.533	0.498	1.37e-06
TYROBP	7.47e-11	-0.462411	0.456	0.426	1.84e-06
HRSP12	7.64e-11	-0.388532	0.762	0.507	1.88e-06
TAT	8.95e-11	-0.956515	0.55	0.457	2.2e-06
ZBTB16	9.21e-11	-0.436433	0.23	0.252	2.27e-06
RAB20	1.07e-10	-0.271768	0.308	0.206	2.63e-06
MGST2	1.51e-10	-0.361296	0.816	0.687	3.73e-06
SERPINH1	2.44e-10	-0.543996	0.264	0.271	6e-06
C1QB	2.75e-10	-0.393282	0.581	0.524	6.77e-06
GNAQ	2.86e-10	-0.393028	0.235	0.252	7.05e-06
MAP1LC3B	2.88e-10	-0.51176	0.433	0.398	7.09e-06
POMP	4.98e-10	-0.425187	0.915	0.823	1.23e-05
SRSF7	7.68e-10	-0.288456	0.628	0.445	1.89e-05
FXYD1	7.81e-10	-0.543357	0.449	0.423	1.92e-05
HSPA1B	1.64e-09	-0.708851	0.778	0.671	4.03e-05
LINC00657	1.75e-09	-0.456435	0.454	0.41	4.31e-05
SHC1	1.77e-09	-0.253061	0.294	0.2	4.35e-05
CFHR2	2.61e-09	-0.423683	0.692	0.445	6.44e-05
CARD16	4.04e-09	-0.463089	0.25	0.26	9.94e-05
PNPLA2	5.2e-09	-0.364349	0.24	0.252	0.000128
TJP1	6.04e-09	-0.253328	0.305	0.21	0.000148786
ACADVL	7.33e-09	-0.375098	0.586	0.5	0.000180537
DYNC1I2	1.48e-08	-0.279227	0.551	0.379	0.000363407
RAC1	1.55e-08	-0.490683	0.8	0.664	0.000380978
SDS	1.89e-08	-0.539264	0.359	0.366	0.000465684
HLA-DPA1	2.77e-08	-0.373086	0.611	0.563	0.000682896
DYNC1LI2	3.29e-08	-0.253488	0.304	0.211	0.000810661
FUS	4.94e-08	-0.504632	0.591	0.512	0.00121568
CHMP3	5.29e-08	-0.284838	0.436	0.303	0.00130212
RHOC	5.94e-08	-0.251295	0.753	0.545	0.00146199
BTG2	7.27e-08	-0.452603	0.321	0.322	0.00179051
PABPC4	8.39e-08	-0.252559	0.415	0.291	0.00206549
ACTB	8.76e-08	0.295769	0.995	0.972	0.00215693
DDX21	9.6e-08	-0.364033	0.556	0.395	0.00236427
PCBP1	1.02e-07	-0.380218	0.702	0.568	0.00251334
TNRC6B	1.69e-07	-0.29254	0.404	0.284	0.00416171
ANXA11	2.36e-07	-0.294759	0.424	0.293	0.00581162
CYP2A7	2.5e-07	-0.436541	0.275	0.282	0.00614666
SNAP23	2.58e-07	-0.294111	0.34	0.239	0.00634022
ESRRA	3.13e-07	-0.378272	0.307	0.297	0.00771546
ARL6IP5	3.42e-07	-0.323406	0.5	0.347	0.00842695
FOXP1	3.44e-07	-0.280872	0.469	0.33	0.008475
TBC1D15	4.14e-07	-0.457843	0.25	0.252	0.0101998
MOB1A	5.81e-07	-0.250591	0.395	0.278	0.0143037
CPM	5.98e-07	-0.335735	0.276	0.196	0.0147108
GTF2I	6.8e-07	-0.281086	0.527	0.366	0.0167538
CNN3	8.01e-07	-0.341553	0.782	0.564	0.0197219
C1R	8.62e-07	-0.256685	0.64	0.444	0.0212124
TNFRSF1A	8.72e-07	-0.450524	0.372	0.345	0.0214704
DEFB1	1.01e-06	-0.853186	0.42	0.33	0.0248842
SPAG7	1.08e-06	-0.254707	0.357	0.252	0.0266457
PDLIM1	1.33e-06	-0.701315	0.601	0.492	0.0327836
AHNAK	1.52e-06	-0.254471	0.421	0.298	0.0375107
2022-09-07	1.9e-06	-0.261722	0.596	0.429	0.0467751
STX12	2.15e-06	-0.268803	0.27	0.193	0.0528181
DNAJB6	2.71e-06	-0.607501	0.573	0.472	0.0666641
BRD2	3.49e-06	-0.272948	0.51	0.363	0.0860168
LEPROT	3.55e-06	-0.293521	0.571	0.401	0.0874735
BAG3	4.45e-06	-0.72952	0.274	0.264	0.109495
NR3C1	4.92e-06	-0.385364	0.344	0.32	0.121173
CCZ1	7.52e-06	-0.331507	0.301	0.215	0.185264
ARHGEF12	7.79e-06	-0.401379	0.324	0.305	0.191799
LRRFIP2	9.5e-06	-0.283131	0.35	0.253	0.234009
BAIAP2	1.07e-05	-0.279404	0.313	0.227	0.262645
CEBPB	1.87e-05	-0.376859	0.546	0.509	0.459513
CD302	2.11e-05	-0.380681	0.545	0.462	0.519139
ISG15	2.82e-05	-0.602285	0.623	0.512	0.694711
RPS23	2.96e-05	0.303983	0.981	0.982	0.727759
ARL2	3.17e-05	-0.324282	0.317	0.228	0.780253
ACTR2	3.76e-05	-0.286485	0.489	0.348	0.925467
RNF145	4.46e-05	-0.331943	0.264	0.192	1
PLPP1	4.9e-05	-0.579127	0.39	0.355	1
ANPEP	8.04e-05	-0.38634	0.446	0.41	1
CTNND1	8.09e-05	-0.414103	0.305	0.283	1
ACAT1	9.57e-05	-0.516515	0.704	0.541	1
BNIP2	9.96e-05	-0.399755	0.267	0.258	1
EIF1B	0.000100865	-0.292083	0.576	0.417	1
DUSP6	0.000158211	-0.500614	0.339	0.328	1
BRI3	0.000161222	-0.286554	0.524	0.375	1
N4BP2L2	0.000177404	-0.441166	0.589	0.487	1
HLA-DRB5	0.00020659	-0.313136	0.38	0.293	1
YWHAH	0.000224466	-0.335615	0.487	0.354	1
MPC1	0.000264013	-0.467419	0.633	0.493	1
CD47	0.000291559	-0.300571	0.492	0.363	1
APCS	0.000297879	-0.710087	0.662	0.457	1
SC5D	0.000314044	-0.262992	0.488	0.37	1
AIF1	0.000426498	-0.361835	0.333	0.31	1
RBMX	0.000434713	-0.259111	0.577	0.435	1
STK4	0.000434995	-0.285638	0.291	0.221	1
ACAA1	0.000437373	-0.278314	0.64	0.488	1
ANKRD11	0.000444987	-0.256476	0.254	0.19	1
QKI	0.000458742	-0.420567	0.311	0.289	1
EIF4A1	0.000482413	-0.294519	0.592	0.434	1
LMNA	0.000498151	-0.496389	0.643	0.461	1
CITED2	0.000515763	-0.315459	0.347	0.258	1
LRP10	0.000533481	-0.250607	0.263	0.198	1
ARF6	0.00053602	-0.496165	0.557	0.45	1
RNF11	0.000656984	-0.361286	0.308	0.284	1
C6orf62	0.000800412	-0.270561	0.456	0.34	1
SBDS	0.000800705	-0.406227	0.577	0.469	1
RSF1	0.00084817	-0.26715	0.288	0.217	1
C11orf54	0.000869749	-0.267262	0.394	0.299	1
CCPG1	0.000978458	-0.255924	0.392	0.294	1
TMEM30A	0.00106284	-0.369085	0.299	0.276	1
ARID4B	0.00131933	-0.376896	0.393	0.289	1
MECP2	0.00134537	-0.293031	0.278	0.211	1
APOC3	0.00179314	-1.15126	0.906	0.794	1
LDLR	0.00200035	-0.483821	0.329	0.247	1
CCDC50	0.0021383	-0.33598	0.465	0.345	1
HPX	0.00247374	-1.10207	0.724	0.51	1
RAB5A	0.00252029	-0.333471	0.344	0.259	1
YTHDC1	0.00271807	-0.268626	0.298	0.227	1
RSRP1	0.00272072	-0.372497	0.443	0.322	1
PRKAR1A	0.00319295	-0.526501	0.621	0.497	1
MYH9	0.00322228	-0.431581	0.435	0.366	1
MAT2A	0.00336596	-0.290638	0.377	0.289	1
COMT	0.00370307	-0.3823	0.553	0.451	1
ITGB1	0.00373897	-0.387799	0.76	0.623	1
CDC37	0.00462153	-0.353542	0.542	0.396	1
MYL12B	0.00467375	-0.274066	0.913	0.788	1
GCC2	0.0047543	-0.427891	0.288	0.263	1
TMEM248	0.00487993	-0.272761	0.336	0.256	1
LAMP1	0.00544817	-0.333513	0.652	0.526	1
SCARB2	0.00601037	-0.272906	0.449	0.332	1
RP11-138A9.1	0.00652342	-0.432636	0.292	0.271	1
SLC38A4	0.00662905	-0.438906	0.389	0.335	1
FEZ2	0.00782049	-0.304958	0.297	0.231	1
IER3	0.00824977	-0.347358	0.406	0.319	1
NDRG2	0.0087523	-0.33395	0.526	0.445	1
PEA15	0.00891283	-0.386243	0.27	0.206	1
VAMP8	0.00977554	-0.26319	0.782	0.623	1
ZNF451	0.00982936	-0.338781	0.277	0.214	1
HLA-A	0.0119033	-0.309994	0.978	0.935	1
BST2	0.0120299	-0.594837	0.867	0.648	1
SH3BGRL	0.0126309	-0.458946	0.376	0.326	1
SFPQ	0.0137299	-0.483965	0.579	0.462	1
FTCD	0.0147716	-0.476734	0.502	0.426	1
PDLIM5	0.0157836	-0.332799	0.36	0.319	1
RHOU	0.0168987	-0.315642	0.252	0.195	1
NCOR1	0.0187813	-0.361424	0.305	0.274	1
KMT2E	0.0205745	-0.366611	0.441	0.333	1
AFF4	0.0215047	-0.469281	0.33	0.288	1
HPCAL1	0.0273195	-0.413005	0.256	0.235	1
SYAP1	0.0320585	-0.446096	0.519	0.422	1
H3F3B	0.0352279	-0.251297	0.974	0.919	1
IFRD1	0.0374445	-0.29327	0.381	0.3	1
SPTBN1	0.0387042	-0.354521	0.606	0.486	1
RNF149	0.0388186	-0.297395	0.313	0.28	1
ARRDC3	0.0395546	-0.36393	0.326	0.256	1
MGAT1	0.0420945	-0.443258	0.378	0.32	1
RHOA	0.042603	-0.337642	0.797	0.657	1
NFIB	0.0445115	-0.509183	0.418	0.35	1
C3	0.046874	-0.961254	0.817	0.581	1
HSP90AA1	0.0478534	-0.326631	0.966	0.912	1
BIRC2	0.048254	-0.29177	0.402	0.308	1
