# Supplementary material for: A novel approach for the analysis of single-cell RNA sequencing identifies TMEM14B as a novel poor prognostic marker in hepatocellular carcinoma
Source: Sci Rep. 2023 Jun 28;13:10508. doi: 10.1038/s41598-023-36650-y (PMC10307879; doi:10.1038/s41598-023-36650-y)
Supplement: Supplementary file 4 — Supplementary Table S3. [file 41598_2023_36650_MOESM4_ESM.xlsx]

## Sheet: Table S3
	g	level1countcor	level2countcor	level3countcor
1	TMEM14B	22	142	294
2	ERGIC3	21	64	283
3	JAGN1	9	61	228
4	EBP	9	30	54
5	UBE2I	8	132	268
6	GJB1	7	39	141
7	IER3IP1	6	59	171
8	TIMMDC1	6	56	235
9	YIF1A	5	99	296
10	AIG1	5	70	175
11	CDC37	4	115	256
12	TMEM14C	4	91	214
13	NDUFAB1	4	80	312
14	TAX1BP1	4	68	240
15	FKBP8	4	67	167
16	GABARAPL2	4	65	310
17	BNIP3	4	65	161
18	ASPH	4	58	252
19	C12orf10	4	58	223
20	PPP1R16A	4	35	204
21	TMEM97	4	34	97
22	AQP9	4	20	131
23	SQSTM1	4	12	203
24	TMEM14A	3	71	181
25	CTSA	3	71	175
26	RAD23A	3	67	289
27	PRR13	3	67	227
28	CCDC167	3	67	116
29	TECR	3	62	121
30	SNRPF	3	59	240
31	NDUFB11	3	43	148
32	TMEM199	3	40	132
33	CCDC85B	3	40	115
34	NEU1	3	39	112
35	COMT	3	37	70
36	UBA52	3	31	265
37	STOM	3	17	86
38	DPY30	3	13	245
39	SNRPE	3	1	92
40	PRPF31	2	140	261
41	NEK6	2	116	189
42	CHCHD2	2	106	332
43	GRN	2	100	330
44	MLX	2	89	275
45	GLRX3	2	83	269
46	TFG	2	78	302
47	KXD1	2	63	278
48	TMEM147	2	61	207
49	IFITM3	2	58	132
50	TEX264	2	54	168
51	TUFM	2	49	267
52	PSMD14	2	48	227
53	TMEM176A	2	48	111
54	PAICS	2	43	259
55	SLC35B1	2	43	147
56	RBMX	2	42	237
57	TMEM106C	2	41	238
58	GOLT1A	2	40	121
59	SNF8	2	39	215
60	TMBIM6	2	39	116
61	TIMM17B	2	38	124
62	TF	2	27	43
63	P4HB	2	26	229
64	FAM136A	2	25	196
65	LITAF	2	23	150
66	ACTB	2	22	167
67	LSM5	2	17	158
68	POLDIP2	2	15	184
69	TMEM101	2	15	134
70	ARL6IP1	2	15	28
71	PSMC3	2	14	192
72	MAP1LC3B	2	10	84
73	EEF1D	2	8	175
74	DPM3	2	8	79
75	CD81	2	6	20
76	EEF1G	2	1	66
77	AK6	2	1	43
78	PSMB1	1	122	338
79	SNRPB	1	119	297
80	LSM2	1	104	282
81	NAA10	1	95	273
82	USE1	1	90	221
83	SNRPC	1	86	321
84	DRAP1	1	83	322
85	OSGIN1	1	78	205
86	ILF2	1	71	232
87	LAGE3	1	67	271
88	TMEM208	1	65	234
89	PUF60	1	60	311
90	VPS25	1	59	285
91	GLYCTK	1	57	151
92	VKORC1	1	57	111
93	FTL	1	56	215
94	SUMO1	1	53	345
95	LAMTOR5	1	53	287
96	POP5	1	53	240
97	SLIRP	1	52	269
98	HTATIP2	1	48	243
99	AP2M1	1	46	305
100	PSMC5	1	46	264
101	RBCK1	1	46	252
102	CISD2	1	45	298
103	IFT20	1	44	269
104	ERP29	1	44	199
105	ATP6V0B	1	44	153
106	NDUFB2	1	43	260
107	VBP1	1	43	121
108	TRMT112	1	42	259
109	UBB	1	41	228
110	RNF5	1	41	181
111	MAGED1	1	41	145
112	NOP10	1	39	254
113	SMUG1	1	39	198
114	MRPS18B	1	39	190
115	NDUFB7	1	38	323
116	MEAF6	1	38	259
117	PSMA4	1	38	228
118	MCM7	1	38	101
119	PSME2	1	37	264
120	KRT18	1	37	243
121	BOLA3	1	37	230
122	SAR1B	1	36	97
123	CNIH1	1	36	74
124	PPIA	1	35	272
125	MPC2	1	34	224
126	FTH1	1	33	232
127	DUSP23	1	33	183
128	MRPL12	1	31	252
129	HSD17B11	1	30	91
130	ASGR1	1	30	55
131	SNRPG	1	28	166
132	APOC1	1	27	204
133	HEXB	1	26	184
134	EBNA1BP2	1	24	139
135	SLC35B2	1	24	49
136	RUVBL2	1	23	204
137	SF3B4	1	23	181
138	SNRPD2	1	23	173
139	MRPL9	1	22	191
140	TMEM98	1	22	79
141	COX20	1	21	128
142	SCD	1	21	60
143	BCAP31	1	19	140
144	VAMP5	1	19	50
145	GSTA4	1	18	186
146	TMED9	1	16	137
147	MAGEA6	1	16	106
148	UBE2D3	1	15	232
149	PRKAR1A	1	15	94
150	DDX39A	1	14	200
151	ALAS1	1	13	264
152	PSMD3	1	13	147
153	CNIH4	1	13	124
154	STX10	1	13	95
155	EIF3H	1	11	247
156	SQLE	1	11	41
157	TMEM205	1	10	69
158	ANXA11	1	10	65
159	SAT1	1	10	37
160	TMEM141	1	10	16
161	PSMD2	1	9	184
162	C2	1	9	29
163	SCARB2	1	9	22
164	PSMD4	1	6	94
165	PFDN2	1	5	160
166	COX6C	1	5	115
167	TMEM167A	1	5	57
168	KRT8	1	5	49
169	CCT2	1	4	46
170	LDHB	1	4	23
171	XRCC5	1	3	104
172	TRA2B	1	3	84
173	SDC2	1	3	59
174	TPT1	1	3	58
175	PYCARD	1	3	37
176	PSMD8	1	2	92
177	LRPAP1	1	2	62
178	PSMA7	1	1	161
179	POP7	1	1	104
180	TAF9	1	1	94
181	PSMD7	1	1	47
182	MTCH2	1	1	37
183	SF3B2	1	1	35
184	RPS14	1	1	12
185	GCLM	1	0	89
186	CCT4	1	0	85
187	PSMC4	1	0	44
188	METTL5	1	0	37
189	NHP2	1	0	33
190	TMEM176B	1	0	31
191	RUVBL1	1	0	29
192	BRIX1	1	0	19
193	LDHA	1	0	13
194	PSMC2	1	0	12
195	GSTA2	1	0	8
196	XRCC6	1	0	3
197	PRDX6	1	0	2
198	SMARCE1	0	124	254
199	ZMAT2	0	107	244
200	REEP6	0	84	181
201	DERL1	0	83	293
202	EIF3D	0	81	282
203	VPS28	0	79	338
204	DCTPP1	0	75	243
205	PCBD1	0	70	261
206	TBRG4	0	70	243
207	HSPD1	0	66	249
208	C8orf33	0	66	220
209	CKS1B	0	66	214
210	SNRNP25	0	64	233
211	NME1	0	63	282
212	ANAPC11	0	62	344
213	EMC7	0	61	251
214	MAD2L2	0	61	215
215	ORMDL2	0	61	111
216	CSNK2B	0	60	328
217	MALSU1	0	58	226
218	CES1	0	57	197
219	TXN	0	55	268
220	MIEN1	0	51	255
221	ITGB3BP	0	49	170
222	MGST2	0	49	145
223	PRKAG1	0	47	196
224	POLR2J	0	46	248
225	MRPL40	0	46	227
226	YIPF3	0	45	230
227	BUD31	0	45	194
228	EIF6	0	44	283
229	GSDMD	0	44	259
230	APIP	0	44	167
231	APOA2	0	44	124
232	CALM2	0	43	207
233	ASPSCR1	0	43	195
234	COX7A2	0	41	259
235	RTN3	0	41	200
236	PSMB3	0	40	256
237	HSD3B7	0	40	105
238	MSRB1	0	39	207
239	RPS28	0	38	253
240	LRRC59	0	37	279
241	RPL23	0	37	234
242	RAC1	0	36	215
243	CYCS	0	35	172
244	MRPL57	0	35	109
245	SEC61G	0	35	93
246	CYHR1	0	34	171
247	ALG3	0	34	85
248	TOMM22	0	33	199
249	PAFAH1B3	0	33	196
250	RPS19BP1	0	33	170
251	MRPL28	0	33	161
252	MFSD3	0	33	116
253	EXOSC4	0	32	229
254	RPL15	0	32	199
255	QPRT	0	32	191
256	SLC25A10	0	32	138
257	PSMF1	0	31	258
258	ARPC3	0	31	248
259	MYL6	0	31	191
260	TMEM230	0	31	128
261	GHITM	0	31	107
262	LGALS4	0	30	229
263	BID	0	30	183
264	COX5A	0	30	170
265	PSMB5	0	29	266
266	PSMB2	0	29	244
267	SNRPD3	0	29	214
268	SCRN2	0	28	192
269	SLC50A1	0	28	173
270	FAH	0	28	153
271	RHEB	0	28	65
272	NELFE	0	27	246
273	NQO2	0	27	179
274	SPP1	0	27	147
275	TXNL4A	0	27	145
276	PRAP1	0	27	122
277	NONO	0	26	292
278	NDUFB10	0	26	223
279	CUTA	0	26	191
280	LSM4	0	26	167
281	GRINA	0	26	160
282	RAB2A	0	25	208
283	SIVA1	0	25	191
284	MAGOH	0	25	170
285	NAPRT	0	25	146
286	SEC11C	0	25	133
287	CALM1	0	25	89
288	GAGE1	0	24	117
289	TRAM1	0	24	102
290	LEPROT	0	24	74
291	ACAT2	0	23	160
292	HLA-DPB1	0	23	89
293	SEC13	0	21	227
294	ERH	0	21	215
295	NDUFAF2	0	21	196
296	MPLKIP	0	21	195
297	GSTK1	0	21	159
298	FH	0	21	149
299	PCYT2	0	21	135
300	PPIC	0	21	130
301	KRTCAP2	0	21	70
302	HSPE1	0	20	213
303	PDCD5	0	20	177
304	MED8	0	20	173
305	SERBP1	0	20	171
306	PRPSAP1	0	20	164
307	PMVK	0	20	142
308	PLPP1	0	20	43
309	PIH1D1	0	19	212
310	MRPS23	0	19	208
311	DDAH2	0	19	205
312	CCT3	0	19	183
313	CBX1	0	19	171
314	SCP2	0	19	132
315	COX14	0	19	119
316	SPTSSA	0	19	97
317	FASTK	0	18	182
318	RPN1	0	18	164
319	TXNDC12	0	18	146
320	SPON2	0	18	117
321	RTN4	0	18	107
322	SLC22A18	0	18	68
323	PFDN6	0	17	259
324	SUB1	0	17	180
325	COX17	0	17	152
326	ETNK2	0	17	136
327	GPATCH4	0	17	134
328	ALKBH2	0	17	108
329	PTDSS1	0	17	55
330	UQCC2	0	16	258
331	PCBP1	0	16	225
332	RPS25	0	16	202
333	IMPDH2	0	16	191
334	CDK4	0	16	181
335	RHOA	0	16	178
336	TRAPPC3	0	16	171
337	EIF1B	0	16	154
338	BABAM1	0	16	147
339	RRS1	0	16	147
340	DNTTIP2	0	16	84
341	ROMO1	0	16	76
342	MRPL45	0	15	212
343	SRSF7	0	15	155
344	LYPLA1	0	15	116
345	SH3BGRL3	0	15	110
346	TSFM	0	15	101
347	TRAPPC6A	0	15	78
348	TPD52	0	14	156
349	AURKAIP1	0	14	128
350	SNX5	0	14	127
351	PEBP1	0	14	123
352	SLC25A18	0	14	119
353	COPS6	0	13	197
354	SHARPIN	0	13	136
355	SLC39A1	0	13	132
356	ECH1	0	13	122
357	FASN	0	13	117
358	AP1S1	0	13	114
359	DNPH1	0	13	93
360	GLUL	0	13	82
361	FGA	0	13	62
362	FDPS	0	13	43
363	EMC2	0	12	178
364	AATF	0	12	155
365	MGST1	0	12	136
366	COX7C	0	12	87
367	IGSF8	0	12	84
368	RPL13	0	12	84
369	BIRC2	0	12	66
370	LEPROTL1	0	12	17
371	TUBB	0	11	198
372	HSPB11	0	11	120
373	KDELR1	0	11	120
374	HM13	0	11	114
375	SIL1	0	11	88
376	RPL31	0	11	65
377	RPS15A	0	11	64
378	LAPTM4A	0	11	52
379	APMAP	0	11	41
380	PPIB	0	11	35
381	EIF3E	0	10	177
382	TIMM13	0	10	154
383	LAP3	0	10	148
384	MRPL15	0	10	128
385	DDX49	0	10	80
386	GMNN	0	10	65
387	MRPL36	0	10	52
388	CD47	0	10	49
389	PSMD11	0	9	185
390	AHCY	0	9	133
391	RAB4A	0	9	130
392	NUDT5	0	9	123
393	CALR	0	9	111
394	ACSM1	0	9	99
395	TMEM9	0	9	71
396	CCDC34	0	9	53
397	ARID4B	0	9	50
398	ARF6	0	9	49
399	CALU	0	9	27
400	PGRMC1	0	9	18
401	SPCS1	0	8	181
402	MRPL27	0	8	148
403	LMNA	0	8	145
404	TIMM8A	0	8	139
405	RGS14	0	8	122
406	RER1	0	8	92
407	PDIA6	0	8	74
408	SHMT2	0	8	65
409	SYAP1	0	8	61
410	SLC9A3R1	0	8	60
411	SLC25A3	0	8	51
412	HMGA1	0	8	47
413	ALDH1L1	0	8	28
414	NTN4	0	8	1
415	PSMA2	0	7	181
416	AAMP	0	7	176
417	PNKD	0	7	160
418	COA6	0	7	137
419	RAD21	0	7	117
420	ALDH7A1	0	7	112
421	EEF1E1	0	7	112
422	RAD51C	0	7	105
423	TXNDC17	0	7	80
424	CIRBP	0	7	76
425	BRI3	0	7	75
426	BSG	0	7	66
427	FN1	0	7	62
428	PCNA	0	7	60
429	ACTL6A	0	7	41
430	GNAI2	0	7	36
431	FUNDC2	0	7	27
432	DNASE1L3	0	7	6
433	RAMP3	0	7	4
434	YWHAQ	0	6	135
435	CYSTM1	0	6	119
436	IFRD2	0	6	113
437	NRBP1	0	6	99
438	F10	0	6	78
439	TUBA1B	0	6	66
440	UQCRH	0	6	52
441	CHPT1	0	6	47
442	MDK	0	6	45
443	KPNA2	0	6	23
444	IL32	0	6	23
445	HMGB3	0	6	12
446	APOC3	0	6	11
447	OIT3	0	6	7
448	CIB1	0	5	226
449	SNX17	0	5	194
450	NDUFA12	0	5	163
451	SSR3	0	5	127
452	STOML2	0	5	123
453	OSTC	0	5	114
454	ERAL1	0	5	110
455	HNRNPR	0	5	110
456	PHB	0	5	87
457	PDIA4	0	5	66
458	RPLP0	0	5	61
459	RAN	0	5	59
460	MTFR1	0	5	52
461	SERPINF1	0	5	32
462	CD59	0	5	20
463	PHYH	0	5	18
464	GPAM	0	5	16
465	NINJ2	0	5	15
466	FDFT1	0	5	8
467	LYVE1	0	5	7
468	NPDC1	0	5	7
469	SNRPD1	0	5	6
470	CFP	0	5	0
471	PRDX5	0	4	204
472	PPP1CA	0	4	160
473	SF3B5	0	4	122
474	UROD	0	4	105
475	MKKS	0	4	105
476	NDUFB9	0	4	102
477	DYNC1I2	0	4	98
478	GNB1	0	4	88
479	ECE2	0	4	69
480	AMBP	0	4	68
481	SLC38A2	0	4	66
482	CCT7	0	4	62
483	CCT5	0	4	50
484	LSM10	0	4	50
485	BAG2	0	4	50
486	TGFBI	0	4	48
487	GGH	0	4	37
488	MAGEA1	0	4	36
489	NDUFB1	0	4	33
490	TMSB4X	0	4	30
491	GAGE13	0	4	29
492	APOA5	0	4	18
493	MSMO1	0	4	16
494	TSPAN7	0	4	7
495	BAG3	0	4	1
496	PLAC8	0	4	0
497	AIMP1	0	3	147
498	COPE	0	3	117
499	RPLP1	0	3	112
500	TMSB10	0	3	110
501	RAC3	0	3	108
502	LACTB2	0	3	91
503	CDK5RAP3	0	3	83
504	BAIAP2	0	3	74
505	S100A10	0	3	66
506	RPS7	0	3	63
507	CCDC50	0	3	61
508	MAGEA3	0	3	50
509	APRT	0	3	46
510	RAMP1	0	3	40
511	NOP56	0	3	38
512	MRPL41	0	3	34
513	ARMC1	0	3	32
514	GPX3	0	3	31
515	CYP4F11	0	3	25
516	PKM	0	3	24
517	GPRC5C	0	3	19
518	RPL14	0	3	19
519	CSRP2	0	3	18
520	VTN	0	3	17
521	NSDHL	0	3	17
522	ACSM2B	0	3	17
523	GAGE2A	0	3	16
524	IL6ST	0	3	16
525	ITM2B	0	3	16
526	GNG11	0	3	11
527	SDF2L1	0	3	6
528	AZGP1	0	3	6
529	NECAP2	0	3	5
530	TINAGL1	0	3	4
531	HERPUD1	0	3	4
532	CXCL16	0	3	1
533	BANF1	0	2	183
534	POLR2E	0	2	133
535	NSMCE2	0	2	126
536	ATOX1	0	2	120
537	NDUFAF6	0	2	119
538	RABGGTB	0	2	116
539	PDLIM1	0	2	108
540	UQCRB	0	2	94
541	PSMG1	0	2	91
542	RNF181	0	2	90
543	FAM104A	0	2	79
544	YWHAE	0	2	79
545	MYL12B	0	2	63
546	ALDH3A1	0	2	61
547	LAMP1	0	2	61
548	NSFL1C	0	2	55
549	APOA1	0	2	48
550	CHST13	0	2	46
551	BST2	0	2	45
552	MRPL18	0	2	41
553	SCARB1	0	2	38
554	GABARAP	0	2	38
555	ECHDC1	0	2	37
556	MID1IP1	0	2	36
557	TRIM55	0	2	36
558	TSPAN8	0	2	34
559	RAP1B	0	2	34
560	TMED5	0	2	32
561	CETN2	0	2	30
562	SELENBP1	0	2	27
563	COX6A1	0	2	26
564	AHNAK	0	2	24
565	DDX21	0	2	23
566	FTCD	0	2	23
567	NPM3	0	2	22
568	ARL6IP5	0	2	21
569	YWHAH	0	2	18
570	YIF1B	0	2	17
571	GSTP1	0	2	11
572	ENY2	0	2	10
573	RDH11	0	2	7
574	AGT	0	2	6
575	FOSB	0	2	6
576	CLEC4G	0	2	4
577	VPS29	0	2	4
578	CCL16	0	2	2
579	MEA1	0	1	146
580	RPS27	0	1	124
581	ARL4D	0	1	95
582	LAMTOR2	0	1	95
583	CHMP2A	0	1	90
584	HINT1	0	1	89
585	SSBP1	0	1	87
586	RPL27	0	1	85
587	NDUFB5	0	1	85
588	COPS5	0	1	84
589	LY6E	0	1	84
590	TOM1L1	0	1	81
591	PCCB	0	1	73
592	GNL3	0	1	71
593	MPST	0	1	71
594	MAGEC2	0	1	65
595	ZCCHC9	0	1	62
596	TCP1	0	1	60
597	TMEM38B	0	1	57
598	UBD	0	1	55
599	RFC4	0	1	50
600	COMMD3	0	1	47
601	SERPING1	0	1	47
602	CNPY2	0	1	46
603	ATRAID	0	1	45
604	BIRC5	0	1	40
605	DCPS	0	1	36
606	PTMA	0	1	36
607	APEH	0	1	31
608	ACAA1	0	1	29
609	TSTA3	0	1	25
610	NPM1	0	1	24
611	RAB10	0	1	24
612	GSTM3	0	1	23
613	CD63	0	1	21
614	GPS1	0	1	20
615	FCGRT	0	1	20
616	SNAI2	0	1	18
617	CIDEB	0	1	18
618	S100A11	0	1	17
619	RHOC	0	1	17
620	ALDOC	0	1	16
621	PDAP1	0	1	15
622	CCNL1	0	1	15
623	HSPA1B	0	1	15
624	LDB2	0	1	14
625	ARL2	0	1	14
626	TM7SF2	0	1	13
627	ANXA5	0	1	13
628	PDZD11	0	1	11
629	RPL38	0	1	10
630	SHC1	0	1	10
631	GPN3	0	1	8
632	C3	0	1	7
633	SLC22A1	0	1	6
634	TCF4	0	1	4
635	KHK	0	1	4
636	AGMO	0	1	4
637	CD302	0	1	3
638	RPF2	0	1	2
639	FOS	0	1	2
640	NAT8	0	1	2
641	TMEM123	0	1	2
642	LDLR	0	1	2
643	IFITM2	0	1	1
644	CCL4	0	1	1
645	EEF1A1	0	1	1
646	JUN	0	1	1
647	C1QA	0	1	1
648	C1QB	0	1	1
649	SDS	0	1	1
650	SBDS	0	1	1
651	PDLIM5	0	1	1
652	JUNB	0	1	0
653	DNAJB1	0	1	0
654	CCL4L2	0	1	0
655	HSPA6	0	1	0
656	HPCAL1	0	1	0
657	RPSA	0	0	106
658	TCEA1	0	0	84
659	GTF3C6	0	0	67
660	SYBU	0	0	55
661	AKR1C3	0	0	49
662	BAAT	0	0	47
663	POLR2K	0	0	44
664	PDZK1	0	0	42
665	LRRFIP2	0	0	41
666	C20orf27	0	0	38
667	NOC2L	0	0	35
668	HLA-DPA1	0	0	33
669	RNF7	0	0	31
670	HAX1	0	0	29
671	TMCO1	0	0	27
672	AKR7A2	0	0	27
673	ATP6V1F	0	0	26
674	CCNI	0	0	26
675	HACL1	0	0	24
676	POMP	0	0	24
677	YTHDC1	0	0	23
678	AKR1C1	0	0	22
679	MMAB	0	0	22
680	PGAM1	0	0	22
681	NUDT1	0	0	22
682	TMBIM4	0	0	22
683	ADI1	0	0	21
684	MTHFS	0	0	20
685	ECI2	0	0	18
686	TK1	0	0	17
687	MYC	0	0	17
688	BTG1	0	0	16
689	FEZ2	0	0	15
690	RAB5C	0	0	14
691	DLD	0	0	14
692	CCT6A	0	0	11
693	DHRS7	0	0	11
694	GALK1	0	0	10
695	DDX17	0	0	10
696	DBI	0	0	9
697	ALDOA	0	0	9
698	ACP1	0	0	6
699	LGALS3	0	0	6
700	STMN1	0	0	5
701	SOCS3	0	0	5
702	IDI1	0	0	5
703	NR1H4	0	0	5
704	ADRM1	0	0	5
705	HRG	0	0	5
706	TDO2	0	0	5
707	KMT2E	0	0	5
708	GNMT	0	0	4
709	MAP1LC3A	0	0	4
710	ID2	0	0	4
711	APOC2	0	0	4
712	VIM	0	0	4
713	ESRRA	0	0	4
714	MS4A6A	0	0	3
715	MCL1	0	0	3
716	ISOC2	0	0	3
717	SRP9	0	0	3
718	EIF4EBP1	0	0	3
719	UGP2	0	0	3
720	CTSL	0	0	3
721	FCER1G	0	0	3
722	GADD45G	0	0	3
723	CHMP3	0	0	3
724	CETP	0	0	2
725	ZFP36	0	0	2
726	CLEC4M	0	0	2
727	TIMP2	0	0	2
728	TSC22D3	0	0	2
729	GYPC	0	0	2
730	EGFL7	0	0	2
731	PYCR1	0	0	2
732	KDELR3	0	0	2
733	GTPBP4	0	0	2
734	BPHL	0	0	2
735	TCEA3	0	0	2
736	TPM4	0	0	2
737	NAMPT	0	0	2
738	AP1S2	0	0	2
739	EZR	0	0	2
740	TERF2IP	0	0	2
741	HIF1A	0	0	2
742	MOB1A	0	0	2
743	GTF2I	0	0	2
744	ACOX2	0	0	1
745	MEF2C	0	0	1
746	CTTN	0	0	1
747	SLC2A3	0	0	1
748	CLEC1B	0	0	1
749	AUP1	0	0	1
750	PDZK1IP1	0	0	1
751	PHPT1	0	0	1
752	KLF4	0	0	1
753	SEC14L1	0	0	1
754	CADM1	0	0	1
755	DDIT3	0	0	1
756	CSRNP1	0	0	1
757	RAMP2	0	0	1
758	NR4A1	0	0	1
759	WWTR1	0	0	1
760	CCL3	0	0	1
761	KLF6	0	0	1
762	SERTAD1	0	0	1
763	MAT1A	0	0	1
764	MYADM	0	0	1
765	FABP1	0	0	1
766	TYROBP	0	0	1
767	TAT	0	0	1
768	ACADVL	0	0	1
769	SPAG7	0	0	1
770	RPS23	0	0	1
771	C11orf54	0	0	1
772	IER3	0	0	1
773	AFF4	0	0	1
774	ENO1	0	0	0
775	HSPG2	0	0	0
776	FCN3	0	0	0
777	FAM167B	0	0	0
778	MRPS15	0	0	0
779	PRDX1	0	0	0
780	AKR1A1	0	0	0
781	DIO1	0	0	0
782	ADGRL4	0	0	0
783	FMO5	0	0	0
784	MRPL24	0	0	0
785	FCGR2B	0	0	0
786	EPHX1	0	0	0
787	SCCPDH	0	0	0
788	IGKC	0	0	0
789	CXCR4	0	0	0
790	ATP5G3	0	0	0
791	SDPR	0	0	0
792	NBEAL1	0	0	0
793	IDH1	0	0	0
794	EMC3	0	0	0
795	STAB1	0	0	0
796	TKT	0	0	0
797	FAM162A	0	0	0
798	RBP1	0	0	0
799	BCHE	0	0	0
800	AHSG	0	0	0
801	UGDH	0	0	0
802	OCIAD2	0	0	0
803	UGT2B4	0	0	0
804	NDUFS6	0	0	0
805	CMBL	0	0	0
806	LIFR	0	0	0
807	C9	0	0	0
808	F2R	0	0	0
809	CRHBP	0	0	0
810	BHMT2	0	0	0
811	VDAC1	0	0	0
812	LMAN2	0	0	0
813	TUBB2A	0	0	0
814	HLA-E	0	0	0
815	HLA-B	0	0	0
816	APOM	0	0	0
817	GSTA1	0	0	0
818	CD24	0	0	0
819	POLD2	0	0	0
820	STEAP1	0	0	0
821	TFPI2	0	0	0
822	ATP5J2	0	0	0
823	AKR1B10	0	0	0
824	AC090498.1	0	0	0
825	RARRES2	0	0	0
826	SLC25A5	0	0	0
827	RPL30	0	0	0
828	MRPL13	0	0	0
829	TATDN1	0	0	0
830	GPAA1	0	0	0
831	CYC1	0	0	0
832	RPL8	0	0	0
833	IL33	0	0	0
834	ALDH1A1	0	0	0
835	PTGR1	0	0	0
836	ENG	0	0	0
837	FCN2	0	0	0
838	IFITM1	0	0	0
839	TALDO1	0	0	0
840	IGF2	0	0	0
841	AKR1C2	0	0	0
842	MRC1	0	0	0
843	SRGN	0	0	0
844	CYP17A1	0	0	0
845	GAPDH	0	0	0
846	CD4	0	0	0
847	TPI1	0	0	0
848	APOLD1	0	0	0
849	ARHGDIB	0	0	0
850	PA2G4	0	0	0
851	RP11-81H14.2	0	0	0
852	PTPRB	0	0	0
853	TXNRD1	0	0	0
854	FLT1	0	0	0
855	C14orf1	0	0	0
856	SERPINA1	0	0	0
857	IGHG4	0	0	0
858	IGHA1	0	0	0
859	IGHG1	0	0	0
860	IGHG3	0	0	0
861	IGHM	0	0	0
862	B2M	0	0	0
863	FAM96A	0	0	0
864	NUPR1	0	0	0
865	MT2A	0	0	0
866	MT1M	0	0	0
867	MT1F	0	0	0
868	MT1H	0	0	0
869	CYBA	0	0	0
870	RPL26	0	0	0
871	CCL14	0	0	0
872	CCL15	0	0	0
873	CISD3	0	0	0
874	TUBG1	0	0	0
875	COA3	0	0	0
876	SLC25A39	0	0	0
877	ATP5G1	0	0	0
878	MRPS7	0	0	0
879	STRA13	0	0	0
880	NAA20	0	0	0
881	HAMP	0	0	0
882	COX6B1	0	0	0
883	MRPS12	0	0	0
884	PCAT19	0	0	0
885	SERPIND1	0	0	0
886	SOD1	0	0	0
887	CBR1	0	0	0
888	MT-ATP6	0	0	0
889	MT-ND3	0	0	0
890	MT-ND4L	0	0	0
891	IGLC2	0	0	0
892	UBE2V2	0	0	0
893	ADH5	0	0	0
894	PGD	0	0	0
895	TPM1	0	0	0
896	METTL7B	0	0	0
897	MAF	0	0	0
898	AKR1C4	0	0	0
899	RPN2	0	0	0
900	HMGCS1	0	0	0
901	MRPL37	0	0	0
902	MDH1	0	0	0
903	PARK7	0	0	0
904	MT1E	0	0	0
905	MTDH	0	0	0
906	SLC9A3R2	0	0	0
907	MDH2	0	0	0
908	CCDC124	0	0	0
909	MRPS33	0	0	0
910	G6PD	0	0	0
911	HSPA9	0	0	0
912	RPS29	0	0	0
913	APOE	0	0	0
914	DDOST	0	0	0
915	ETS1	0	0	0
916	UQCRC1	0	0	0
917	PSMA5	0	0	0
918	MRPL14	0	0	0
919	GMFG	0	0	0
920	ITIH2	0	0	0
921	ATP5B	0	0	0
922	PIR	0	0	0
923	MT1G	0	0	0
924	TFF2	0	0	0
925	METTL23	0	0	0
926	ARSE	0	0	0
927	MRPS16	0	0	0
928	ID1	0	0	0
929	IGFBP7	0	0	0
930	UQCR10	0	0	0
931	GCAT	0	0	0
932	SSR1	0	0	0
933	RPS5	0	0	0
934	KLF2	0	0	0
935	ZCRB1	0	0	0
936	MRPL55	0	0	0
937	CLDN5	0	0	0
938	MIR4458HG	0	0	0
939	ATP5H	0	0	0
940	PIGT	0	0	0
941	COMMD4	0	0	0
942	AK4	0	0	0
943	IFI27	0	0	0
944	APOH	0	0	0
945	IGLC3	0	0	0
946	NDUFA6	0	0	0
947	TIMP1	0	0	0
948	NARS	0	0	0
949	PLOD1	0	0	0
950	ZSCAN31	0	0	0
951	DTYMK	0	0	0
952	COASY	0	0	0
953	UPB1	0	0	0
954	SARS	0	0	0
955	RPS20	0	0	0
956	GPX2	0	0	0
957	HULC	0	0	0
958	GALE	0	0	0
959	JCHAIN	0	0	0
960	COTL1	0	0	0
961	HMGN2	0	0	0
962	CYP27A1	0	0	0
963	DHCR7	0	0	0
964	DCAF13	0	0	0
965	DDT	0	0	0
966	CCT8	0	0	0
967	IGFBP2	0	0	0
968	GIMAP4	0	0	0
969	RTCB	0	0	0
970	C8orf59	0	0	0
971	NKG7	0	0	0
972	CSTA	0	0	0
973	C20orf24	0	0	0
974	DUSP1	0	0	0
975	APOA1BP	0	0	0
976	ATIC	0	0	0
977	MINA	0	0	0
978	ARPC1A	0	0	0
979	MRPL34	0	0	0
980	GTF3A	0	0	0
981	SDHC	0	0	0
982	COA4	0	0	0
983	HACD3	0	0	0
984	APEX1	0	0	0
985	SRPRB	0	0	0
986	ITPA	0	0	0
987	DDX1	0	0	0
988	DLC1	0	0	0
989	PDHA1	0	0	0
990	ICT1	0	0	0
991	PGK1	0	0	0
992	COPRS	0	0	0
993	PFN2	0	0	0
994	PGM1	0	0	0
995	RPL19	0	0	0
996	COX7B2	0	0	0
997	LCAT	0	0	0
998	COX11	0	0	0
999	NABP2	0	0	0
1000	GSS	0	0	0
1001	AC098973.2	0	0	0
1002	C19orf48	0	0	0
1003	GGCT	0	0	0
1004	CLPTM1	0	0	0
1005	PARP1	0	0	0
1006	WBSCR22	0	0	0
1007	YBX3	0	0	0
1008	NNMT	0	0	0
1009	NUDC	0	0	0
1010	POLR2H	0	0	0
1011	SPARC	0	0	0
1012	SMIM20	0	0	0
1013	ANAPC5	0	0	0
1014	HEXA	0	0	0
1015	PON2	0	0	0
1016	ADSL	0	0	0
1017	MRPL3	0	0	0
1018	SPINK1	0	0	0
1019	F5	0	0	0
1020	SLC2A2	0	0	0
1021	DNAJC8	0	0	0
1022	AIFM1	0	0	0
1023	ZNHIT3	0	0	0
1024	CHD1L	0	0	0
1025	ECHDC3	0	0	0
1026	HSP90AB1	0	0	0
1027	ERI3	0	0	0
1028	TRIM16L	0	0	0
1029	GLMP	0	0	0
1030	CDC123	0	0	0
1031	MRPL42	0	0	0
1032	CLN3	0	0	0
1033	SLC25A33	0	0	0
1034	F8	0	0	0
1035	PPA1	0	0	0
1036	ZNF706	0	0	0
1037	HLTF	0	0	0
1038	ATP5A1	0	0	0
1039	LINC01485	0	0	0
1040	SELM	0	0	0
1041	MRPS18A	0	0	0
1042	ATP6V1C1	0	0	0
1043	SOX4	0	0	0
1044	SDHAF3	0	0	0
1045	NOP16	0	0	0
1046	TMED2	0	0	0
1047	PTTG1	0	0	0
1048	WDR45B	0	0	0
1049	IL17RB	0	0	0
1050	MRPS35	0	0	0
1051	PTGES3	0	0	0
1052	TSTD1	0	0	0
1053	MINCR	0	0	0
1054	RMDN1	0	0	0
1055	ANGPTL3	0	0	0
1056	MRPS10	0	0	0
1057	HMGN1	0	0	0
1058	CDKN1A	0	0	0
1059	CLU	0	0	0
1060	CYB5A	0	0	0
1061	MAOA	0	0	0
1062	SARAF	0	0	0
1063	GPX4	0	0	0
1064	ZFAND1	0	0	0
1065	CHI3L1	0	0	0
1066	MT1X	0	0	0
1067	FAM103A1	0	0	0
1068	HSD17B10	0	0	0
1069	MRPS28	0	0	0
1070	CCL5	0	0	0
1071	PRKDC	0	0	0
1072	YBEY	0	0	0
1073	MRTO4	0	0	0
1074	RAB13	0	0	0
1075	FADS2	0	0	0
1076	PEX2	0	0	0
1077	RPL7	0	0	0
1078	CDKN2A	0	0	0
1079	UTP18	0	0	0
1080	TOMM40	0	0	0
1081	PHGDH	0	0	0
1082	CDKN3	0	0	0
1083	TMEM99	0	0	0
1084	BOP1	0	0	0
1085	KLHDC3	0	0	0
1086	JUND	0	0	0
1087	RPL34	0	0	0
1088	TMEM161A	0	0	0
1089	EMC4	0	0	0
1090	HN1	0	0	0
1091	MTX1	0	0	0
1092	AK2	0	0	0
1093	KNG1	0	0	0
1094	CMSS1	0	0	0
1095	EGR1	0	0	0
1096	CD14	0	0	0
1097	ATP5F1	0	0	0
1098	CPQ	0	0	0
1099	KRT10	0	0	0
1100	TOP1MT	0	0	0
1101	HMGCL	0	0	0
1102	GPC3	0	0	0
1103	GUSB	0	0	0
1104	APOB	0	0	0
1105	FGG	0	0	0
1106	GC	0	0	0
1107	DDC	0	0	0
1108	GADD45B	0	0	0
1109	APP	0	0	0
1110	OXLD1	0	0	0
1111	OLA1	0	0	0
1112	C1orf43	0	0	0
1113	PSMG4	0	0	0
1114	ANXA2	0	0	0
1115	PSMD1	0	0	0
1116	DNAJB11	0	0	0
1117	DAP3	0	0	0
1118	H2AFZ	0	0	0
1119	DKC1	0	0	0
1120	YARS	0	0	0
1121	PSMG3	0	0	0
1122	TRIM16	0	0	0
1123	DCAF4L2	0	0	0
1124	CENPW	0	0	0
1125	OTUD6B-AS1	0	0	0
1126	PPCS	0	0	0
1127	C17orf58	0	0	0
1128	CCDC47	0	0	0
1129	PRR34-AS1	0	0	0
1130	UFD1L	0	0	0
1131	FGGY	0	0	0
1132	KIAA0101	0	0	0
1133	RPL26L1	0	0	0
1134	RP11-108M9.4	0	0	0
1135	GCHFR	0	0	0
1136	MRPL51	0	0	0
1137	UGT2B15	0	0	0
1138	IDH3B	0	0	0
1139	ANP32A	0	0	0
1140	NDUFA10	0	0	0
1141	U2SURP	0	0	0
1142	POR	0	0	0
1143	PDHB	0	0	0
1144	NMT1	0	0	0
1145	TIMM50	0	0	0
1146	SUPT4H1	0	0	0
1147	HIGD2A	0	0	0
1148	MRPL19	0	0	0
1149	NT5C3B	0	0	0
1150	ARPC1B	0	0	0
1151	TP53I3	0	0	0
1152	RP11-798K3.2	0	0	0
1153	TMCC1	0	0	0
1154	RGS1	0	0	0
1155	RNASEH2A	0	0	0
1156	DDRGK1	0	0	0
1157	CP	0	0	0
1158	CRLS1	0	0	0
1159	C12orf45	0	0	0
1160	DUSP5	0	0	0
1161	A2M	0	0	0
1162	AP3S1	0	0	0
1163	PPA2	0	0	0
1164	RPA3	0	0	0
1165	PFN1	0	0	0
1166	ATP5C1	0	0	0
1167	HNF4A	0	0	0
1168	MTTP	0	0	0
1169	PSMD12	0	0	0
1170	SHFM1	0	0	0
1171	PRELID3B	0	0	0
1172	AKAP12	0	0	0
1173	IAH1	0	0	0
1174	PLPP3	0	0	0
1175	ALDH3A2	0	0	0
1176	MT-ND4	0	0	0
1177	GATM	0	0	0
1178	OS9	0	0	0
1179	RPL17	0	0	0
1180	FAM213A	0	0	0
1181	NIT2	0	0	0
1182	CACYBP	0	0	0
1183	PRELID1	0	0	0
1184	SMIM4	0	0	0
1185	MRPL47	0	0	0
1186	MRPS26	0	0	0
1187	ATPIF1	0	0	0
1188	RARS	0	0	0
1189	SWI5	0	0	0
1190	FGL1	0	0	0
1191	DHCR24	0	0	0
1192	FUOM	0	0	0
1193	PIPOX	0	0	0
1194	NRDC	0	0	0
1195	TUBA1C	0	0	0
1196	NDUFS2	0	0	0
1197	NIPSNAP1	0	0	0
1198	TRIB3	0	0	0
1199	CSTB	0	0	0
1200	HIST1H1C	0	0	0
1201	FKBP3	0	0	0
1202	SEC61B	0	0	0
1203	SORD	0	0	0
1204	POLR2I	0	0	0
1205	EIF3I	0	0	0
1206	MRPS21	0	0	0
1207	C19orf53	0	0	0
1208	NDUFA2	0	0	0
1209	MRPL2	0	0	0
1210	TIMM17A	0	0	0
1211	TTC39C	0	0	0
1212	HLA-C	0	0	0
1213	KLRB1	0	0	0
1214	DECR1	0	0	0
1215	CALD1	0	0	0
1216	HIST1H2AC	0	0	0
1217	NDUFB3	0	0	0
1218	KDM6B	0	0	0
1219	PNRC1	0	0	0
1220	ZSCAN16-AS1	0	0	0
1221	TGM2	0	0	0
1222	POLR2F	0	0	0
1223	NACA	0	0	0
1224	ACP5	0	0	0
1225	CD36	0	0	0
1226	TSKU	0	0	0
1227	UGT2B11	0	0	0
1228	SCGN	0	0	0
1229	SMS	0	0	0
1230	RBMS1	0	0	0
1231	CHCHD10	0	0	0
1232	MLF2	0	0	0
1233	SIK1	0	0	0
1234	UQCRQ	0	0	0
1235	LYZ	0	0	0
1236	ERBB3	0	0	0
1237	IFI16	0	0	0
1238	MRPL20	0	0	0
1239	NR4A2	0	0	0
1240	PEPD	0	0	0
1241	COPB2	0	0	0
1242	HLF	0	0	0
1243	FAM195A	0	0	0
1244	ATAD2	0	0	0
1245	PRCP	0	0	0
1246	MTCH1	0	0	0
1247	UQCC3	0	0	0
1248	UCHL3	0	0	0
1249	SERPINA6	0	0	0
1250	SAA1	0	0	0
1251	SIGMAR1	0	0	0
1252	NDUFC2	0	0	0
1253	RANBP1	0	0	0
1254	INO80C	0	0	0
1255	CFHR1	0	0	0
1256	NEDD8	0	0	0
1257	GGCX	0	0	0
1258	RPL23A	0	0	0
1259	RP11-469A15.2	0	0	0
1260	GDI2	0	0	0
1261	NDUFS4	0	0	0
1262	IGFBP4	0	0	0
1263	MLEC	0	0	0
1264	C17orf89	0	0	0
1265	ETFA	0	0	0
1266	SPATS2L	0	0	0
1267	CD69	0	0	0
1268	ARG1	0	0	0
1269	LEAP2	0	0	0
1270	TGFBR2	0	0	0
1271	DHRS3	0	0	0
1272	XPNPEP2	0	0	0
1273	TXNL1	0	0	0
1274	ALB	0	0	0
1275	MANF	0	0	0
1276	PRODH2	0	0	0
1277	RPS27L	0	0	0
1278	BHMT	0	0	0
1279	MT-ATP8	0	0	0
1280	ID3	0	0	0
1281	ITIH3	0	0	0
1282	LSR	0	0	0
1283	EIF2S2	0	0	0
1284	SUCLG1	0	0	0
1285	PRDX4	0	0	0
1286	FYN	0	0	0
1287	ETFB	0	0	0
1288	MCTS1	0	0	0
1289	SF3B6	0	0	0
1290	FABP5	0	0	0
1291	BLVRB	0	0	0
1292	FOSL2	0	0	0
1293	CTSF	0	0	0
1294	PXMP2	0	0	0
1295	MRPS34	0	0	0
1296	SDC1	0	0	0
1297	HSD17B8	0	0	0
1298	NDUFA1	0	0	0
1299	FXYD5	0	0	0
1300	EPAS1	0	0	0
1301	MIDN	0	0	0
1302	ST13	0	0	0
1303	ARPC5	0	0	0
1304	BORCS7	0	0	0
1305	ATP5J	0	0	0
1306	YBX1	0	0	0
1307	TTC36	0	0	0
1308	MRPL52	0	0	0
1309	HADHA	0	0	0
1310	RSL1D1	0	0	0
1311	F2	0	0	0
1312	MRPL50	0	0	0
1313	C8orf4	0	0	0
1314	ITIH1	0	0	0
1315	CYP2D6	0	0	0
1316	GABARAPL1	0	0	0
1317	COPZ1	0	0	0
1318	EIF1	0	0	0
1319	NDUFB4	0	0	0
1320	CLEC2B	0	0	0
1321	AFP	0	0	0
1322	SLC38A3	0	0	0
1323	2022-09-15	0	0	0
1324	MLXIPL	0	0	0
1325	NDUFS8	0	0	0
1326	LBP	0	0	0
1327	F12	0	0	0
1328	RPS10	0	0	0
1329	CFH	0	0	0
1330	RASGEF1B	0	0	0
1331	CD55	0	0	0
1332	ZFP36L2	0	0	0
1333	SAA2	0	0	0
1334	CDO1	0	0	0
1335	EIF3K	0	0	0
1336	SEPW1	0	0	0
1337	ANXA4	0	0	0
1338	ELF1	0	0	0
1339	INSR	0	0	0
1340	DDX3X	0	0	0
1341	LINC00493	0	0	0
1342	MYL12A	0	0	0
1343	IGFBP1	0	0	0
1344	DCXR	0	0	0
1345	RPL5	0	0	0
1346	CRIP2	0	0	0
1347	HIST1H4C	0	0	0
1348	ADH1B	0	0	0
1349	SERPINC1	0	0	0
1350	PON1	0	0	0
1351	APOF	0	0	0
1352	CANX	0	0	0
1353	IER2	0	0	0
1354	RPL36	0	0	0
1355	MT-ND2	0	0	0
1356	FKBP11	0	0	0
1357	RPL4	0	0	0
1358	FAM96B	0	0	0
1359	SNHG8	0	0	0
1360	SSR2	0	0	0
1361	ATP5L	0	0	0
1362	HSD17B6	0	0	0
1363	RBP4	0	0	0
1364	GRHPR	0	0	0
1365	CXCL2	0	0	0
1366	RPL18A	0	0	0
1367	NDUFB8	0	0	0
1368	RPL6	0	0	0
1369	SGK1	0	0	0
1370	MALAT1	0	0	0
1371	WBP5	0	0	0
1372	HLA-DMA	0	0	0
1373	CREM	0	0	0
1374	SEC62	0	0	0
1375	RPS18	0	0	0
1376	RPS16	0	0	0
1377	HMGCS2	0	0	0
1378	WARS	0	0	0
1379	NEAT1	0	0	0
1380	NDUFA13	0	0	0
1381	RDX	0	0	0
1382	RHOB	0	0	0
1383	EPSTI1	0	0	0
1384	ICAM1	0	0	0
1385	PDIA3	0	0	0
1386	GLTSCR2	0	0	0
1387	SAA4	0	0	0
1388	ICAM2	0	0	0
1389	PDK4	0	0	0
1390	HYAL2	0	0	0
1391	LGALS1	0	0	0
1392	PET100	0	0	0
1393	DUSP2	0	0	0
1394	TIMP3	0	0	0
1395	CCL20	0	0	0
1396	ANGPTL8	0	0	0
1397	CNOT6L	0	0	0
1398	RPL29	0	0	0
1399	HP	0	0	0
1400	GNB2L1	0	0	0
1401	TNFAIP3	0	0	0
1402	CFI	0	0	0
1403	GNAS	0	0	0
1404	SH3BP5	0	0	0
1405	CFLAR	0	0	0
1406	ADH1C	0	0	0
1407	TMEM2	0	0	0
1408	MT-CO3	0	0	0
1409	TMEM59	0	0	0
1410	ADM	0	0	0
1411	MT-ND5	0	0	0
1412	PPFIBP1	0	0	0
1413	CLK1	0	0	0
1414	ATP5EP2	0	0	0
1415	NUCKS1	0	0	0
1416	TACC1	0	0	0
1417	TXNIP	0	0	0
1418	ATP5D	0	0	0
1419	ORM1	0	0	0
1420	NFKBIZ	0	0	0
1421	NFKBIA	0	0	0
1422	CLDN4	0	0	0
1423	IFI6	0	0	0
1424	SERPINA3	0	0	0
1425	HLA-DRB1	0	0	0
1426	SERPINA7	0	0	0
1427	C19orf43	0	0	0
1428	GPX1	0	0	0
1429	DPYSL2	0	0	0
1430	ARGLU1	0	0	0
1431	KLF9	0	0	0
1432	ATF5	0	0	0
1433	RPS15	0	0	0
1434	AES	0	0	0
1435	CFHR3	0	0	0
1436	IL1R1	0	0	0
1437	PGLYRP2	0	0	0
1438	SERINC1	0	0	0
1439	PHACTR2	0	0	0
1440	RPL21	0	0	0
1441	BHLHE40	0	0	0
1442	SNHG25	0	0	0
1443	IRF1	0	0	0
1444	PPP2CB	0	0	0
1445	ARHGAP29	0	0	0
1446	UGCG	0	0	0
1447	RNASE1	0	0	0
1448	CMC1	0	0	0
1449	PPP1R15A	0	0	0
1450	DDX5	0	0	0
1451	B4GALT1	0	0	0
1452	ZFAND5	0	0	0
1453	DNAJA1	0	0	0
1454	LGMN	0	0	0
1455	HES1	0	0	0
1456	NID1	0	0	0
1457	HSPA5	0	0	0
1458	FBP1	0	0	0
1459	YPEL5	0	0	0
1460	ZC3HAV1	0	0	0
1461	ISG20	0	0	0
1462	NRP1	0	0	0
1463	SERPINA11	0	0	0
1464	VAMP2	0	0	0
1465	ASAH1	0	0	0
1466	ADD3	0	0	0
1467	SLC25A37	0	0	0
1468	ATF3	0	0	0
1469	CYP2C8	0	0	0
1470	LAPTM5	0	0	0
1471	LYRM5	0	0	0
1472	CTSD	0	0	0
1473	PTMS	0	0	0
1474	DAB2	0	0	0
1475	CXCL3	0	0	0
1476	WSB1	0	0	0
1477	CLDN7	0	0	0
1478	MIR4435-2HG	0	0	0
1479	ORM2	0	0	0
1480	AFM	0	0	0
1481	CRP	0	0	0
1482	PDCD4	0	0	0
1483	EIF4G2	0	0	0
1484	SLC25A47	0	0	0
1485	MARCKS	0	0	0
1486	EIF5AL1	0	0	0
1487	SLC40A1	0	0	0
1488	HPD	0	0	0
1489	ANXA1	0	0	0
1490	PLSCR1	0	0	0
1491	ST6GAL1	0	0	0
1492	MT1A	0	0	0
1493	LRG1	0	0	0
1494	NCOA7	0	0	0
1495	ETS2	0	0	0
1496	JMJD1C	0	0	0
1497	REL	0	0	0
1498	UPP1	0	0	0
1499	HSPH1	0	0	0
1500	HLA-F	0	0	0
1501	TMEM165	0	0	0
1502	GSN	0	0	0
1503	CTSB	0	0	0
1504	NR2F2	0	0	0
1505	ARL5B	0	0	0
1506	AKAP13	0	0	0
1507	MSN	0	0	0
1508	APOL1	0	0	0
1509	MARCKSL1	0	0	0
1510	HSD11B1	0	0	0
1511	TM4SF1	0	0	0
1512	TFPI	0	0	0
1513	BIRC3	0	0	0
1514	PER1	0	0	0
1515	HLA-DRA	0	0	0
1516	ATP1A1	0	0	0
1517	ASS1	0	0	0
1518	COL18A1	0	0	0
1519	SERPINB1	0	0	0
1520	H3F3A	0	0	0
1521	SERPINB6	0	0	0
1522	HIPK2	0	0	0
1523	PARP14	0	0	0
1524	PICALM	0	0	0
1525	CXCL8	0	0	0
1526	ATRX	0	0	0
1527	MT-ND6	0	0	0
1528	DHX36	0	0	0
1529	LY96	0	0	0
1530	JAK1	0	0	0
1531	GOLGB1	0	0	0
1532	DDIT4	0	0	0
1533	HRSP12	0	0	0
1534	ZBTB16	0	0	0
1535	RAB20	0	0	0
1536	SERPINH1	0	0	0
1537	GNAQ	0	0	0
1538	FXYD1	0	0	0
1539	LINC00657	0	0	0
1540	CFHR2	0	0	0
1541	CARD16	0	0	0
1542	PNPLA2	0	0	0
1543	TJP1	0	0	0
1544	DYNC1LI2	0	0	0
1545	FUS	0	0	0
1546	BTG2	0	0	0
1547	PABPC4	0	0	0
1548	TNRC6B	0	0	0
1549	CYP2A7	0	0	0
1550	SNAP23	0	0	0
1551	FOXP1	0	0	0
1552	TBC1D15	0	0	0
1553	CPM	0	0	0
1554	CNN3	0	0	0
1555	C1R	0	0	0
1556	TNFRSF1A	0	0	0
1557	DEFB1	0	0	0
1558	2022-09-07	0	0	0
1559	STX12	0	0	0
1560	DNAJB6	0	0	0
1561	BRD2	0	0	0
1562	NR3C1	0	0	0
1563	CCZ1	0	0	0
1564	ARHGEF12	0	0	0
1565	CEBPB	0	0	0
1566	ISG15	0	0	0
1567	ACTR2	0	0	0
1568	RNF145	0	0	0
1569	ANPEP	0	0	0
1570	CTNND1	0	0	0
1571	ACAT1	0	0	0
1572	BNIP2	0	0	0
1573	DUSP6	0	0	0
1574	N4BP2L2	0	0	0
1575	HLA-DRB5	0	0	0
1576	MPC1	0	0	0
1577	APCS	0	0	0
1578	SC5D	0	0	0
1579	AIF1	0	0	0
1580	STK4	0	0	0
1581	ANKRD11	0	0	0
1582	QKI	0	0	0
1583	EIF4A1	0	0	0
1584	CITED2	0	0	0
1585	LRP10	0	0	0
1586	RNF11	0	0	0
1587	C6orf62	0	0	0
1588	RSF1	0	0	0
1589	CCPG1	0	0	0
1590	TMEM30A	0	0	0
1591	MECP2	0	0	0
1592	HPX	0	0	0
1593	RAB5A	0	0	0
1594	RSRP1	0	0	0
1595	MYH9	0	0	0
1596	MAT2A	0	0	0
1597	ITGB1	0	0	0
1598	GCC2	0	0	0
1599	TMEM248	0	0	0
1600	RP11-138A9.1	0	0	0
1601	SLC38A4	0	0	0
1602	NDRG2	0	0	0
1603	PEA15	0	0	0
1604	VAMP8	0	0	0
1605	ZNF451	0	0	0
1606	HLA-A	0	0	0
1607	SH3BGRL	0	0	0
1608	SFPQ	0	0	0
1609	RHOU	0	0	0
1610	NCOR1	0	0	0
1611	H3F3B	0	0	0
1612	IFRD1	0	0	0
1613	SPTBN1	0	0	0
1614	RNF149	0	0	0
1615	ARRDC3	0	0	0
1616	MGAT1	0	0	0
1617	NFIB	0	0	0
1618	HSP90AA1	0	0	0
