# Supplementary material for: A novel approach for the analysis of single-cell RNA sequencing identifies TMEM14B as a novel poor prognostic marker in hepatocellular carcinoma
Source: Sci Rep. 2023 Jun 28;13:10508. doi: 10.1038/s41598-023-36650-y (PMC10307879; doi:10.1038/s41598-023-36650-y)
Supplement: Supplementary file 5 — Supplementary Table S4. [file 41598_2023_36650_MOESM5_ESM.xlsx]

## Sheet: Table S4
	nodeinformation	level
1	AAMP	3
2	ACAT2	3
3	ACTB	3
4	ACTL6A	3
5	AHCY	3
6	AIG1	2
7	AIMP1	3
8	AK6	3
9	ALAS1	3
10	ALDH1L1	3
11	ALDH3A1	3
12	ALDH7A1	3
13	ALG3	2
14	ALKBH2	3
15	AMBP	2
16	ANAPC11	3
17	AP1S1	3
18	AP2M1	3
19	APEH	3
20	APIP	3
21	APMAP	2
22	APOA2	2
23	APOC1	2
24	AQP9	2
25	ARL4D	3
26	ARL6IP5	3
27	ARMC1	3
28	ARPC3	3
29	ASGR1	2
30	ASPH	2
31	ASPSCR1	3
32	ATOX1	3
33	ATP6V0B	2
34	ATRAID	3
35	AURKAIP1	3
36	BAAT	3
37	BABAM1	3
38	BANF1	3
39	BCAP31	2
40	BID	3
41	BIRC5	3
42	BNIP3	2
43	BOLA3	3
44	BRI3	2
45	BST2	3
46	BUD31	2
47	C12orf10	2
48	C8orf33	3
49	CALM1	3
50	CALM2	3
51	CALR	3
52	CBX1	3
53	CCDC167	2
54	CCDC34	3
55	CCDC50	3
56	CCNI	3
57	CCT3	3
58	CD47	3
59	CD63	3
60	CDC37	3
61	CDK4	3
62	CDK5RAP3	3
63	CES1	2
64	CHCHD2	3
65	CHMP2A	3
66	CHPT1	3
67	CHST13	3
68	CIB1	3
69	CISD2	2
70	CKS1B	2
71	CNIH1	2
72	CNIH4	1
73	COA6	3
74	COPE	3
75	COPS5	3
76	COPS6	3
77	COX14	3
78	COX17	3
79	COX20	2
80	COX5A	3
81	COX6A1	3
82	COX6C	3
83	COX7A2	2
84	COX7C	2
85	CSNK2B	3
86	CTSA	2
87	CUTA	3
88	CYCS	2
89	CYHR1	3
90	CYSTM1	3
91	DCTPP1	3
92	DDAH2	3
93	DDX39A	3
94	DDX49	2
95	DERL1	2
96	DLD	3
97	DPM3	2
98	DPY30	3
99	DRAP1	3
100	DUSP23	3
101	EBNA1BP2	3
102	EBP	1
103	ECE2	3
104	ECH1	3
105	ECHDC1	3
106	ECI2	3
107	EEF1D	3
108	EEF1E1	3
109	EEF1G	3
110	EIF1B	3
111	EIF3D	3
112	EIF3E	3
113	EIF3H	3
114	EIF6	2
115	EMC2	3
116	EMC7	2
117	ERAL1	3
118	ERGIC3	1
119	ERH	3
120	ERP29	2
121	EXOSC4	3
122	FAH	3
123	FAM104A	3
124	FAM136A	3
125	FASTK	3
126	FDPS	2
127	FH	3
128	FKBP8	1
129	FN1	3
130	FTH1	3
131	FTL	2
132	GABARAP	3
133	GABARAPL2	2
134	GAGE1	2
135	GCLM	3
136	GGH	3
137	GHITM	2
138	GJB1	2
139	GLRX3	3
140	GLUL	3
141	GLYCTK	3
142	GNB1	3
143	GNL3	3
144	GOLT1A	2
145	GPATCH4	3
146	GPRC5C	3
147	GPX3	3
148	GRINA	2
149	GRN	2
150	GSDMD	2
151	GSTA4	3
152	GSTK1	3
153	GSTM3	3
154	HEXB	1
155	HM13	3
156	HMGA1	3
157	HNRNPR	2
158	HSD17B11	1
159	HSPB11	3
160	HSPD1	3
161	HSPE1	3
162	HTATIP2	2
163	IER3IP1	1
164	IFITM3	1
165	IFRD2	3
166	IFT20	3
167	IL32	3
168	ILF2	2
169	IMPDH2	3
170	ITGB3BP	2
171	JAGN1	1
172	KDELR1	3
173	KRT18	3
174	KRTCAP2	2
175	KXD1	3
176	LACTB2	3
177	LAGE3	2
178	LAMP1	2
179	LAMTOR5	2
180	LAP3	3
181	LAPTM4A	3
182	LEPROT	2
183	LGALS4	3
184	LITAF	2
185	LMNA	3
186	LRPAP1	3
187	LRRC59	2
188	LSM2	2
189	LSM4	3
190	LSM5	3
191	LY6E	2
192	LYPLA1	3
193	MAD2L2	3
194	MAGOH	3
195	MALSU1	2
196	MCM7	2
197	MEA1	3
198	MEAF6	3
199	MED8	3
200	METTL5	3
201	MFSD3	2
202	MGST1	3
203	MGST2	2
204	MIEN1	3
205	MLX	2
206	MPC2	2
207	MPLKIP	3
208	MRPL12	3
209	MRPL15	3
210	MRPL18	3
211	MRPL27	2
212	MRPL28	3
213	MRPL36	2
214	MRPL40	3
215	MRPL41	3
216	MRPL45	3
217	MRPL57	2
218	MRPL9	3
219	MRPS18B	2
220	MRPS23	3
221	MSRB1	3
222	MTCH2	3
223	MTFR1	3
224	MYL12B	3
225	MYL6	3
226	NAA10	2
227	NAPRT	3
228	NDUFA12	3
229	NDUFAB1	2
230	NDUFAF2	2
231	NDUFAF6	3
232	NDUFB1	3
233	NDUFB10	3
234	NDUFB11	2
235	NDUFB2	2
236	NDUFB5	3
237	NDUFB7	3
238	NEK6	2
239	NELFE	3
240	NEU1	1
241	NHP2	3
242	NME1	3
243	NONO	3
244	NOP10	2
245	NQO2	3
246	NSMCE2	3
247	NUDT5	3
248	ORMDL2	2
249	OSGIN1	2
250	OSTC	3
251	P4HB	3
252	PAFAH1B3	3
253	PAICS	3
254	PCBD1	3
255	PCBP1	3
256	PCYT2	3
257	PDCD5	3
258	PDIA6	3
259	PEBP1	3
260	PFDN2	3
261	PFDN6	3
262	PHB	3
263	PIH1D1	3
264	PLPP1	2
265	PMVK	3
266	PNKD	3
267	POLDIP2	2
268	POLR2E	3
269	POLR2J	3
270	POLR2K	3
271	POP5	3
272	POP7	3
273	PPIA	3
274	PPIB	2
275	PPIC	3
276	PPP1R16A	3
277	PRAP1	2
278	PRDX5	3
279	PRKAG1	2
280	PRKAR1A	3
281	PRPF31	2
282	PRPSAP1	3
283	PRR13	3
284	PSMA2	3
285	PSMA4	3
286	PSMA7	3
287	PSMB1	3
288	PSMB2	3
289	PSMB3	3
290	PSMB5	3
291	PSMC3	3
292	PSMC5	3
293	PSMD11	3
294	PSMD14	2
295	PSMD2	3
296	PSMD3	1
297	PSMD7	3
298	PSME2	3
299	PSMF1	3
300	PTDSS1	2
301	PTMA	3
302	PUF60	3
303	QPRT	3
304	RAB2A	3
305	RAB4A	3
306	RABGGTB	2
307	RAC1	3
308	RAC3	3
309	RAD21	2
310	RAD23A	3
311	RAD51C	3
312	RAMP1	2
313	RBCK1	3
314	RBMX	2
315	REEP6	2
316	RER1	3
317	RFC4	3
318	RGS14	3
319	RHEB	2
320	RHOA	3
321	RHOC	3
322	RNF181	3
323	RNF5	2
324	ROMO1	2
325	RPF2	3
326	RPL14	3
327	RPL15	2
328	RPL23	2
329	RPL27	3
330	RPL31	3
331	RPLP0	3
332	RPN1	3
333	RPS15A	3
334	RPS19BP1	3
335	RPS25	3
336	RPS27	3
337	RPS28	3
338	RPSA	3
339	RRS1	3
340	RTN3	2
341	RTN4	2
342	RUVBL2	3
343	SAR1B	1
344	SCP2	2
345	SCRN2	2
346	SDC2	3
347	SEC11C	2
348	SEC13	3
349	SEC61G	2
350	SERBP1	3
351	SERPINF1	3
352	SF3B4	3
353	SHARPIN	3
354	SIL1	3
355	SIVA1	3
356	SLC22A18	2
357	SLC25A10	3
358	SLC25A18	3
359	SLC25A3	3
360	SLC35B1	2
361	SLC35B2	2
362	SLC38A2	3
363	SLC39A1	2
364	SLC50A1	2
365	SLC9A3R1	3
366	SLIRP	3
367	SMARCE1	2
368	SMUG1	3
369	SNF8	3
370	SNRNP25	3
371	SNRPB	2
372	SNRPC	2
373	SNRPD2	3
374	SNRPD3	3
375	SNRPE	3
376	SNRPF	2
377	SNRPG	2
378	SNX17	2
379	SNX5	3
380	SPCS1	2
381	SPP1	2
382	SPTSSA	3
383	SQLE	1
384	SQSTM1	3
385	SRSF7	3
386	SSBP1	3
387	SSR3	2
388	STOM	1
389	STOML2	2
390	STX10	3
391	SUB1	3
392	SUMO1	2
393	SYAP1	2
394	TAX1BP1	3
395	TBRG4	2
396	TCEA1	3
397	TECR	2
398	TEX264	2
399	TFG	3
400	TIMM13	3
401	TIMM17B	2
402	TIMM8A	3
403	TIMMDC1	1
404	TK1	3
405	TMBIM4	3
406	TMBIM6	2
407	TMED9	2
408	TMEM101	2
409	TMEM106C	2
410	TMEM141	2
411	TMEM147	1
412	TMEM14A	1
413	TMEM14C	1
414	TMEM167A	2
415	TMEM176A	2
416	TMEM176B	3
417	TMEM199	1
418	TMEM205	2
419	TMEM208	2
420	TMEM230	2
421	TMEM38B	3
422	TMEM9	2
423	TMEM97	1
424	TMEM98	2
425	TMSB10	3
426	TOMM22	3
427	TPD52	3
428	TPT1	3
429	TRA2B	3
430	TRAM1	2
431	TRAPPC3	3
432	TRMT112	2
433	TSFM	3
434	TSTA3	3
435	TUBA1B	2
436	TUBB	2
437	TUFM	2
438	TXN	3
439	TXNDC12	3
440	TXNDC17	3
441	TXNL4A	3
442	UBA52	3
443	UBB	2
444	UBE2D3	2
445	UBE2I	2
446	UQCC2	3
447	UQCRH	3
448	USE1	2
449	VAMP5	1
450	VKORC1	2
451	VPS25	3
452	VPS28	3
453	XRCC5	3
454	YIF1A	1
455	YIF1B	3
456	YIPF3	2
457	YWHAQ	3
458	ZMAT2	2
